# Supplementary material for: Neurophysiological Correlates of Neuroanatomical Dimensions in Major Depressive Disorder: Electroencephalographic Markers of Brain Function and Treatment Outcome
Source: Biol Psychiatry Glob Open Sci. 2026 May 7;6(5):100750. doi: 10.1016/j.bpsgos.2026.100750 (PMC13392939; doi:10.1016/j.bpsgos.2026.100750)
Supplement: Tables S1–S5 [file mmc2.xlsx]

## Sheet: S1
Supplementary Table S1. Clinical characteristics and treatment outcomes by cohort and neuroanatomical dimension
Cohort	Dimension	Baseline severity (mean ± SD)	Post-treatment severity (mean ± SD)	Treatment allocation	SSRI details	Treatment response n (female)	Non-response n (female)
CAN-BIND	D1	MADRS 28.10 ± 5.22	MADRS 17.53 ± 5.36	Open-label SSRI	Escitalopram 10–20 mg/day, 8 weeks	Included in total†	Included in total†
CAN-BIND	D2	MADRS 30.18 ± 5.45	MADRS 17.67 ± 5.89	Open-label SSRI	Escitalopram 10–20 mg/day, 8 weeks	Included in total†	Included in total†
EMBARC	D1	HAMD-17 19.42 ± 3.82	HAMD-17 11.63 ± 7.50	SSRI (n = 54) / Placebo (n = 47)	Sertraline 50–200 mg/day, 8 weeks	50 (34)	66 (36)
EMBARC	D2	HAMD-17 19.68 ± 3.63	HAMD-17 11.50 ± 6.29	SSRI (n = 33) / Placebo (n = 49)	Sertraline 50–200 mg/day, 8 weeks	48 (34)	73 (51)
Note. Baseline and post-treatment depressive severity was assessed using the Montgomery–Åsberg Depression Rating Scale (MADRS) in CAN-BIND and the 17-item Hamilton Depression Rating Scale (HAMD-17) in EMBARC. Treatment response was defined as a ≥50% reduction in depressive severity score from baseline to week 8. In CAN-BIND, all MDD participants received open-label escitalopram; responder counts …

## Sheet: S2_FullSample
Supplementary Table S2. Covariate-adjusted ANCOVA results for all EEG features in the full sample,PLA-,ADM-,FE-,Recurrence subgroups (Dimension × Responder + Age + Sex + Site).
EEGFeature	MetricType	SampleKey	Region	F_Dimension	p_Dimension	partial_eta2_Dimension	F_Responder	p_Responder	partial_eta2_Responder	F_DxR	p_DxR	partial_eta2_DxR	ModelCovariates
abs_delta_right_frontal	Absolute	Full	delta right frontal	0.112326	0.737818	0.000490265	0.135937	0.712694	0.00059326	5.15913	0.0240535	0.0220326	Age, Sex, Site
rel_delta_right_frontal	Relative	Full	delta right frontal	4.13999	0.0430337	0.0177575	0.0112889	0.915478	4.92939e-05	3.23881	0.0732289	0.0139461	Age, Sex, Site
log_delta_right_frontal	Other	Full	log delta right frontal	0.146876	0.701894	0.000640969	1.25127e-07	0.999718	5.46404e-10	2.78623	0.0964444	0.0120207	Age, Sex, Site
abs_theta_right_frontal	Absolute	Full	theta right frontal	0.129982	0.718783	0.000567284	0.138107	0.710513	0.000602725	4.79427	0.0295643	0.0205064	Age, Sex, Site
rel_theta_right_frontal	Relative	Full	theta right frontal	4.87543	0.0282334	0.0208463	0.000250934	0.987375	1.09578e-06	2.7464	0.0988432	0.0118509	Age, Sex, Site
log_theta_right_frontal	Other	Full	log theta right frontal	0.144059	0.70463	0.000628683	0.000310856	0.985948	1.35745e-06	2.30433	0.130393	0.00996235	Age, Sex, Site
abs_alpha_right_frontal	Absolute	Full	alpha right frontal	0.0761954	0.78277	0.00033262	0.129295	0.719495	0.000564289	4.00125	0.0466476	0.0171726	Age, Sex, Site
rel_alpha_right_frontal	Relative	Full	alpha right frontal	5.50465	0.0198199	0.0234735	0.0613703	0.804565	0.000267921	1.89461	0.170027	0.00820552	Age, Sex, Site
log_alpha_right_frontal	Other	Full	log alpha right frontal	0.107966	0.742772	0.000471245	0.00247312	0.960381	1.07995e-05	1.54465	0.215197	0.00670002	Age, Sex, Site
abs_beta_right_frontal	Absolute	Full	beta right frontal	0.708151	0.400936	0.00308283	0.240953	0.623989	0.00105109	1.70143	0.193411	0.00737502	Age, Sex, Site
rel_beta_right_frontal	Relative	Full	beta right frontal	1.16272	0.282036	0.00505174	0.23122	0.63108	0.00100868	0.062893	0.802205	0.000274566	Age, Sex, Site
log_beta_right_frontal	Other	Full	log beta right frontal	0.484322	0.487177	0.00211048	0.0181064	0.893078	7.90612e-05	0.297529	0.585966	0.00129757	Age, Sex, Site
abs_gamma_l_right_frontal	Absolute	Full	gamma l right frontal	7.338	0.00726127	0.0310488	0.114294	0.735617	0.000498853	0.504208	0.478379	0.00219695	Age, Sex, Site
rel_gamma_l_right_frontal	Relative	Full	gamma l right frontal	5.92683	0.0156774	0.0252284	0.0373038	0.847019	0.000162872	1.43042	0.232932	0.00620762	Age, Sex, Site
log_gamma_l_right_frontal	Other	Full	log gamma l right frontal	5.98306	0.0151979	0.0254617	0.128035	0.720808	0.000558791	0.311801	0.577123	0.00135973	Age, Sex, Site
abs_gamma_h_right_frontal	Absolute	Full	gamma h right frontal	2.41433	0.12161	0.0104329	0.308275	0.579283	0.00134437	1.16324	0.281928	0.005054	Age, Sex, Site
rel_gamma_h_right_frontal	Relative	Full	gamma h right frontal	0.000181587	0.98926	7.92955e-07	0.2202	0.639334	0.000960647	0.958712	0.328545	0.00416906	Age, Sex, Site
log_gamma_h_right_frontal	Other	Full	log gamma h right frontal	0.340483	0.560125	0.00148462	0.0256736	0.872841	0.000112099	0.00189119	0.965351	8.2584e-06	Age, Sex, Site
abs_delta_left_frontal	Absolute	Full	delta left frontal	1.32516	0.250869	0.00575342	0.7121	0.399628	0.00309997	0.232273	0.630304	0.00101327	Age, Sex, Site
rel_delta_left_frontal	Relative	Full	delta left frontal	5.6708	0.0180682	0.0241649	0.00417384	0.948545	1.8226e-05	3.9837	0.0471271	0.0170986	Age, Sex, Site
log_delta_left_frontal	Other	Full	log delta left frontal	1.03919	0.309087	0.00451743	0.0475698	0.827542	0.000207685	2.81708	0.0946298	0.0121522	Age, Sex, Site
abs_theta_left_frontal	Absolute	Full	theta left frontal	1.24569	0.265547	0.00541027	0.761045	0.383915	0.00331233	0.255927	0.613419	0.00111634	Age, Sex, Site
rel_theta_left_frontal	Relative	Full	theta left frontal	6.70969	0.0102043	0.0284659	0.0809956	0.77621	0.000353568	3.32572	0.0695078	0.0143149	Age, Sex, Site
log_theta_left_frontal	Other	Full	log theta left frontal	1.00834	0.316362	0.00438391	0.0576291	0.810498	0.000251592	2.28048	0.13239	0.00986023	Age, Sex, Site
abs_alpha_left_frontal	Absolute	Full	alpha left frontal	1.14779	0.28514	0.00498719	0.807273	0.369871	0.00351283	0.297235	0.586152	0.00129629	Age, Sex, Site
rel_alpha_left_frontal	Relative	Full	alpha left frontal	7.41061	0.00698288	0.0313464	0.440691	0.507457	0.00192072	2.33017	0.128268	0.0100729	Age, Sex, Site
log_alpha_left_frontal	Other	Full	log alpha left frontal	0.839359	0.360544	0.00365194	0.0853407	0.770451	0.000372528	1.52588	0.217998	0.00661912	Age, Sex, Site
abs_beta_left_frontal	Absolute	Full	beta left frontal	0.873591	0.350948	0.00380031	0.739591	0.390691	0.00321926	0.428289	0.513487	0.00186676	Age, Sex, Site
rel_beta_left_frontal	Relative	Full	beta left frontal	1.53075	0.217267	0.00664012	0.103153	0.748371	0.000450248	0.00142589	0.969911	6.22656e-06	Age, Sex, Site
log_beta_left_frontal	Other	Full	log beta left frontal	0.049044	0.824933	0.00021412	0.0113731	0.915164	4.96619e-05	0.169064	0.681329	0.000737727	Age, Sex, Site
abs_gamma_l_left_frontal	Absolute	Full	gamma l left frontal	0.0249379	0.874661	0.000108887	0.668699	0.414355	0.00291158	1.26068	0.262699	0.00547499	Age, Sex, Site
rel_gamma_l_left_frontal	Relative	Full	gamma l left frontal	6.1928	0.0135393	0.0263307	0.228635	0.632994	0.000997409	1.6692	0.197668	0.00723634	Age, Sex, Site
log_gamma_l_left_frontal	Other	Full	log gamma l left frontal	4.87946	0.028169	0.0208632	0.211741	0.645843	0.000923777	0.392062	0.531841	0.00170913	Age, Sex, Site
abs_gamma_h_left_frontal	Absolute	Full	gamma h left frontal	0.0230594	0.879436	0.000100686	0.292707	0.589017	0.00127656	1.52755	0.217748	0.0066263	Age, Sex, Site
rel_gamma_h_left_frontal	Relative	Full	gamma h left frontal	0.369781	0.543726	0.00161216	0.0478558	0.827032	0.000208934	0.968599	0.326069	0.00421187	Age, Sex, Site
log_gamma_h_left_frontal	Other	Full	log gamma h left frontal	0.767683	0.381853	0.00334113	0.00209452	0.963537	9.14628e-06	0.00245082	0.960559	1.07022e-05	Age, Sex, Site
abs_delta_right_centroparietal	Absolute	Full	delta right centroparietal	0.908494	0.341519	0.00395155	0.978078	0.323718	0.00425292	0.806329	0.370151	0.00350873	Age, Sex, Site
rel_delta_right_centroparietal	Relative	Full	delta right centroparietal	5.61584	0.018629	0.0239363	1.17545	0.279424	0.00510677	3.72184	0.054941	0.0159926	Age, Sex, Site
log_delta_right_centroparietal	Other	Full	log delta right centroparietal	0.0470574	0.828458	0.000205449	0.026052	0.871916	0.000113751	1.46269	0.227749	0.00634677	Age, Sex, Site
abs_theta_right_centroparietal	Absolute	Full	theta right centroparietal	1.08518	0.29864	0.00471643	0.861952	0.354171	0.00374987	0.906668	0.342004	0.00394363	Age, Sex, Site
rel_theta_right_centroparietal	Relative	Full	theta right centroparietal	6.29747	0.0127828	0.0267639	1.27622	0.259785	0.00554212	3.50446	0.0624784	0.0150727	Age, Sex, Site
log_theta_right_centroparietal	Other	Full	log theta right centroparietal	0.0599964	0.806721	0.000261924	0.0132893	0.908325	5.80287e-05	1.1299	0.288916	0.00490985	Age, Sex, Site
abs_alpha_right_centroparietal	Absolute	Full	alpha right centroparietal	1.30923	0.253729	0.00568467	0.694164	0.40562	0.00302212	0.950157	0.330708	0.00413201	Age, Sex, Site
rel_alpha_right_centroparietal	Relative	Full	alpha right centroparietal	6.26909	0.0129835	0.0266464	1.30586	0.254339	0.00567011	2.66985	0.10364	0.0115244	Age, Sex, Site
log_alpha_right_centroparietal	Other	Full	log alpha right centroparietal	0.144069	0.704621	0.000628726	0.00126093	0.971704	5.5062e-06	0.645772	0.422462	0.00281204	Age, Sex, Site
abs_beta_right_centroparietal	Absolute	Full	beta right centroparietal	1.94342	0.164649	0.00841512	0.2447	0.621307	0.00106742	0.61618	0.433282	0.00268352	Age, Sex, Site
rel_beta_right_centroparietal	Relative	Full	beta right centroparietal	2.36295	0.125628	0.0102132	0.241367	0.623691	0.00105289	0.0917855	0.762194	0.000400649	Age, Sex, Site
log_beta_right_centroparietal	Other	Full	log beta right centroparietal	1.80816	0.180059	0.00783405	0.135091	0.71355	0.000589568	0.000528783	0.981674	2.30909e-06	Age, Sex, Site
abs_gamma_l_right_centroparietal	Absolute	Full	gamma l right centroparietal	7.37502	0.00711794	0.0312005	0.00228416	0.961923	9.97441e-06	0.213754	0.64428	0.000932554	Age, Sex, Site
rel_gamma_l_right_centroparietal	Relative	Full	gamma l right centroparietal	6.4155	0.0119822	0.0272518	0.618904	0.432268	0.00269535	1.68952	0.194972	0.00732377	Age, Sex, Site
log_gamma_l_right_centroparietal	Other	Full	log gamma l right centroparietal	7.72157	0.00590941	0.0326188	0.850353	0.357423	0.00369959	0.623379	0.430611	0.00271479	Age, Sex, Site
abs_gamma_h_right_centroparietal	Absolute	Full	gamma h right centroparietal	5.50693	0.0197947	0.023483	1.96136	0.162721	0.00849216	0.789541	0.375171	0.00343593	Age, Sex, Site
rel_gamma_h_right_centroparietal	Relative	Full	gamma h right centroparietal	0.0213836	0.883867	9.33695e-05	0.751018	0.387061	0.00326884	0.253211	0.615307	0.0011045	Age, Sex, Site
log_gamma_h_right_centroparietal	Other	Full	log gamma h right centroparietal	2.4511	0.118823	0.0105902	0.914206	0.340009	0.00397629	0.0592971	0.807828	0.000258872	Age, Sex, Site
abs_delta_left_centroparietal	Absolute	Full	delta left centroparietal	3.88041	0.050058	0.0166627	2.75989	0.0980232	0.0119084	3.84619	0.0510712	0.0165181	Age, Sex, Site
rel_delta_left_centroparietal	Relative	Full	delta left centroparietal	3.42726	0.0654159	0.0147455	0.809446	0.369229	0.00352225	3.77865	0.0531357	0.0162328	Age, Sex, Site
log_delta_left_centroparietal	Other	Full	log delta left centroparietal	0.170447	0.680102	0.000743755	0.029222	0.864418	0.000127591	2.56169	0.11086	0.0110627	Age, Sex, Site
abs_theta_left_centroparietal	Absolute	Full	theta left centroparietal	3.75133	0.0539958	0.0161173	3.09916	0.0796678	0.0133527	3.51838	0.061964	0.0151316	Age, Sex, Site
rel_theta_left_centroparietal	Relative	Full	theta left centroparietal	4.52966	0.0343806	0.0193965	0.999218	0.318555	0.00434444	3.42801	0.0653868	0.0147487	Age, Sex, Site
log_theta_left_centroparietal	Other	Full	log theta left centroparietal	0.177427	0.673989	0.000774189	0.0617691	0.803944	0.000269661	2.05536	0.153035	0.00889555	Age, Sex, Site
abs_alpha_left_centroparietal	Absolute	Full	alpha left centroparietal	3.1671	0.0764617	0.0136415	3.43953	0.0649392	0.0147975	3.10549	0.0793627	0.0133797	Age, Sex, Site
rel_alpha_left_centroparietal	Relative	Full	alpha left centroparietal	5.9179	0.015755	0.0251913	1.31376	0.25291	0.00570424	2.67044	0.103602	0.0115269	Age, Sex, Site
log_alpha_left_centroparietal	Other	Full	log alpha left centroparietal	0.219765	0.639665	0.000958753	0.124981	0.724019	0.000545472	1.29845	0.255687	0.00563811	Age, Sex, Site
abs_beta_left_centroparietal	Absolute	Full	beta left centroparietal	0.52867	0.467909	0.00230328	3.86294	0.0505724	0.0165889	1.18906	0.276665	0.00516559	Age, Sex, Site
rel_beta_left_centroparietal	Relative	Full	beta left centroparietal	2.18372	0.140851	0.00944583	0.589376	0.443451	0.00256709	0.0770514	0.781584	0.000336356	Age, Sex, Site
log_beta_left_centroparietal	Other	Full	log beta left centroparietal	1.96141	0.162716	0.00849236	0.516474	0.473082	0.00225027	0.0665175	0.796708	0.000290385	Age, Sex, Site
abs_gamma_l_left_centroparietal	Absolute	Full	gamma l left centroparietal	5.5644	0.0191704	0.0237223	0.308352	0.579235	0.0013447	0.898887	0.34408	0.00390992	Age, Sex, Site
rel_gamma_l_left_centroparietal	Relative	Full	gamma l left centroparietal	4.79079	0.029623	0.0204918	0.371607	0.542734	0.00162011	1.54672	0.214892	0.00670893	Age, Sex, Site
log_gamma_l_left_centroparietal	Other	Full	log gamma l left centroparietal	6.99412	0.00874366	0.0296368	1.1676	0.281032	0.00507282	0.319025	0.572747	0.00139118	Age, Sex, Site
abs_gamma_h_left_centroparietal	Absolute	Full	gamma h left centroparietal	3.79848	0.0525202	0.0163166	3.80126	0.0524347	0.0163284	1.31475	0.252733	0.00570849	Age, Sex, Site
rel_gamma_h_left_centroparietal	Relative	Full	gamma h left centroparietal	0.00230275	0.961768	1.00556e-05	1.34063	0.248129	0.00582021	0.220639	0.639	0.000962562	Age, Sex, Site
log_gamma_h_left_centroparietal	Other	Full	log gamma h left centroparietal	2.47683	0.116915	0.0107001	2.12268	0.146502	0.00918423	0.0100511	0.920229	4.38896e-05	Age, Sex, Site
abs_delta_right_occipito_par	Absolute	Full	delta right occipito par	1.83556	0.176808	0.00795179	0.857056	0.355538	0.00372865	0.854571	0.356236	0.00371788	Age, Sex, Site
rel_delta_right_occipito_par	Relative	Full	delta right occipito par	2.76043	0.0979903	0.0119107	0.0940193	0.759407	0.000410396	4.16618	0.0423856	0.0178678	Age, Sex, Site
log_delta_right_occipito_par	Other	Full	log delta right occipito par	0.735605	0.391969	0.00320196	0.532396	0.466347	0.00231948	1.49264	0.223063	0.00647588	Age, Sex, Site
abs_theta_right_occipito_par	Absolute	Full	theta right occipito par	1.83946	0.17635	0.00796858	0.863013	0.353875	0.00375447	0.856399	0.355723	0.0037258	Age, Sex, Site
rel_theta_right_occipito_par	Relative	Full	theta right occipito par	3.2748	0.0716624	0.0140988	0.20622	0.650176	0.000899714	3.71061	0.0553056	0.0159452	Age, Sex, Site
log_theta_right_occipito_par	Other	Full	log theta right occipito par	0.808334	0.369558	0.00351743	0.538814	0.463676	0.00234738	1.10817	0.293589	0.00481587	Age, Sex, Site
abs_alpha_right_occipito_par	Absolute	Full	alpha right occipito par	1.85498	0.174544	0.00803525	0.883854	0.348139	0.00384478	0.873784	0.350895	0.00380115	Age, Sex, Site
rel_alpha_right_occipito_par	Relative	Full	alpha right occipito par	3.5538	0.0606753	0.0152816	0.471189	0.493135	0.00205337	3.07725	0.080732	0.0132596	Age, Sex, Site
log_alpha_right_occipito_par	Other	Full	log alpha right occipito par	1.04325	0.308145	0.00453501	0.55503	0.457034	0.00241785	0.633954	0.426733	0.00276072	Age, Sex, Site
abs_beta_right_occipito_par	Absolute	Full	beta right occipito par	2.10668	0.148026	0.00911561	0.985248	0.321954	0.00428396	0.835447	0.361663	0.00363498	Age, Sex, Site
rel_beta_right_occipito_par	Relative	Full	beta right occipito par	1.57604	0.210611	0.00683524	0.404538	0.52539	0.00176343	0.202455	0.653172	0.0008833	Age, Sex, Site
log_beta_right_occipito_par	Other	Full	log beta right occipito par	3.7615	0.0536737	0.0161603	0.376026	0.540346	0.00163934	0.0245502	0.875631	0.000107195	Age, Sex, Site
abs_gamma_l_right_occipito_par	Absolute	Full	gamma l right occipito par	5.30518	0.0221592	0.0226422	0.859686	0.354803	0.00374005	1.03397	0.310302	0.00449485	Age, Sex, Site
rel_gamma_l_right_occipito_par	Relative	Full	gamma l right occipito par	3.10696	0.0792923	0.0133859	0.0974927	0.755144	0.000425551	1.20285	0.273905	0.00522516	Age, Sex, Site
log_gamma_l_right_occipito_par	Other	Full	log gamma l right occipito par	6.35305	0.0123991	0.0269937	0.00031424	0.985872	1.37222e-06	0.801939	0.371455	0.00348969	Age, Sex, Site
abs_gamma_h_right_occipito_par	Absolute	Full	gamma h right occipito par	4.10054	0.0440301	0.0175913	0.94807	0.331238	0.00412297	2.97119	0.086109	0.0128085	Age, Sex, Site
rel_gamma_h_right_occipito_par	Relative	Full	gamma h right occipito par	0.143218	0.705453	0.000625015	0.505068	0.478005	0.00220068	0.587019	0.444363	0.00255685	Age, Sex, Site
log_gamma_h_right_occipito_par	Other	Full	log gamma h right occipito par	5.00266	0.026272	0.0213787	0.0146754	0.903685	6.40804e-05	1.33593	0.248957	0.00579993	Age, Sex, Site
abs_delta_left_occipito_par	Absolute	Full	delta left occipito par	1.74606	0.187692	0.00756702	2.03174	0.155406	0.00879419	2.88584	0.0907193	0.0124451	Age, Sex, Site
rel_delta_left_occipito_par	Relative	Full	delta left occipito par	5.06484	0.0253658	0.0216386	0.00024233	0.987593	1.05821e-06	1.7261	0.190225	0.00748116	Age, Sex, Site
log_delta_left_occipito_par	Other	Full	log delta left occipito par	0.0452848	0.83167	0.000197711	0.00680342	0.934335	2.97084e-05	0.885002	0.347827	0.00384976	Age, Sex, Site
abs_theta_left_occipito_par	Absolute	Full	theta left occipito par	1.43066	0.232894	0.00620863	1.76727	0.185043	0.00765823	2.54573	0.111972	0.0109945	Age, Sex, Site
rel_theta_left_occipito_par	Relative	Full	theta left occipito par	5.31699	0.022013	0.0226914	0.0378438	0.84593	0.000165229	1.43002	0.232997	0.0062059	Age, Sex, Site
log_theta_left_occipito_par	Other	Full	log theta left occipito par	0.0891297	0.765557	0.000389061	0.00788992	0.929298	3.44526e-05	0.655803	0.418886	0.00285559	Age, Sex, Site
abs_alpha_left_occipito_par	Absolute	Full	alpha left occipito par	0.949147	0.330965	0.00412764	1.28687	0.257812	0.00558811	2.13311	0.145519	0.00922891	Age, Sex, Site
rel_alpha_left_occipito_par	Relative	Full	alpha left occipito par	4.64327	0.0322189	0.0198733	0.375152	0.540817	0.00163554	0.990907	0.320572	0.00430846	Age, Sex, Site
log_alpha_left_occipito_par	Other	Full	log alpha left occipito par	0.251872	0.616242	0.00109867	1.86344e-05	0.996559	8.13728e-08	0.328922	0.566857	0.00143428	Age, Sex, Site
abs_beta_left_occipito_par	Absolute	Full	beta left occipito par	0.126438	0.722481	0.000551827	0.771159	0.380779	0.0033562	1.19103	0.276269	0.00517409	Age, Sex, Site
rel_beta_left_occipito_par	Relative	Full	beta left occipito par	1.64914	0.200373	0.00715001	0.64956	0.421106	0.00282849	0.182307	0.669799	0.000795468	Age, Sex, Site
log_beta_left_occipito_par	Other	Full	log beta left occipito par	2.00946	0.15768	0.00869863	0.00673302	0.934675	2.9401e-05	0.00136758	0.970533	5.97193e-06	Age, Sex, Site
abs_gamma_l_left_occipito_par	Absolute	Full	gamma l left occipito par	3.00623	0.0842909	0.0129575	0.886321	0.347468	0.00385547	0.271284	0.602975	0.00118324	Age, Sex, Site
rel_gamma_l_left_occipito_par	Relative	Full	gamma l left occipito par	4.05251	0.0452763	0.0173888	0.0613879	0.804538	0.000267998	0.606912	0.436757	0.00264327	Age, Sex, Site
log_gamma_l_left_occipito_par	Other	Full	log gamma l left occipito par	5.46241	0.0202928	0.0232976	0.171319	0.679329	0.00074756	0.244682	0.621319	0.00106734	Age, Sex, Site
abs_gamma_h_left_occipito_par	Absolute	Full	gamma h left occipito par	2.37416	0.124738	0.0102611	1.19906	0.274659	0.00520881	0.975667	0.324313	0.00424248	Age, Sex, Site
rel_gamma_h_left_occipito_par	Relative	Full	gamma h left occipito par	0.0808969	0.776343	0.000353137	0.505055	0.478011	0.00220063	0.155553	0.693652	0.000678808	Age, Sex, Site
log_gamma_h_left_occipito_par	Other	Full	log gamma h left occipito par	2.88172	0.0909488	0.0124275	0.565529	0.452813	0.00246347	0.0625434	0.802744	0.000273041	Age, Sex, Site
abs_delta_frontal	Absolute	Full	delta frontal	4.91557	0.0275986	0.0210143	0.507267	0.47705	0.00221024	8.29495	0.00435261	0.0349563	Age, Sex, Site
rel_delta_frontal	Relative	Full	delta frontal	6.47416	0.0116037	0.0274941	0.0107753	0.917416	4.70516e-05	4.71492	0.0309294	0.0201738	Age, Sex, Site
log_delta_frontal	Other	Full	log delta frontal	1.14192	0.286371	0.00496183	0.0240873	0.8768	0.000105174	4.61206	0.0327981	0.0197424	Age, Sex, Site
abs_theta_frontal	Absolute	Full	theta frontal	5.0722	0.0252608	0.0216694	0.432892	0.511234	0.00188679	7.62708	0.00621634	0.0322325	Age, Sex, Site
rel_theta_frontal	Relative	Full	theta frontal	7.24932	0.00761683	0.0306851	0.00284607	0.957501	1.24281e-05	3.9778	0.0472896	0.0170737	Age, Sex, Site
log_theta_frontal	Other	Full	log theta frontal	1.05707	0.304969	0.00459483	0.022943	0.879739	0.000100178	3.89184	0.0497242	0.0167109	Age, Sex, Site
abs_alpha_frontal	Absolute	Full	alpha frontal	4.29296	0.0393902	0.0184016	0.311958	0.577027	0.00136041	6.30429	0.0127351	0.0267921	Age, Sex, Site
rel_alpha_frontal	Relative	Full	alpha frontal	7.38944	0.0070629	0.0312596	0.11683	0.732812	0.000509916	2.81699	0.0946353	0.0121518	Age, Sex, Site
log_alpha_frontal	Other	Full	log alpha frontal	0.809624	0.369177	0.00352302	0.0166975	0.897298	7.29097e-05	2.77678	0.0970073	0.0119804	Age, Sex, Site
abs_beta_frontal	Absolute	Full	beta frontal	0.0721132	0.788526	0.000314806	0.224865	0.635809	0.000980981	2.37978	0.124296	0.0102852	Age, Sex, Site
rel_beta_frontal	Relative	Full	beta frontal	1.51517	0.219615	0.00657295	0.162407	0.687326	0.000708697	0.148568	0.700266	0.000648347	Age, Sex, Site
log_beta_frontal	Other	Full	log beta frontal	0.13266	0.716026	0.000578966	0.0444286	0.833246	0.000193974	0.681651	0.409878	0.00296781	Age, Sex, Site
abs_gamma_l_frontal	Absolute	Full	gamma l frontal	6.08452	0.0143707	0.0258823	0.0468806	0.828776	0.000204677	0.768141	0.381711	0.00334311	Age, Sex, Site
rel_gamma_l_frontal	Relative	Full	gamma l frontal	6.72704	0.0101083	0.0285374	0.0738704	0.786028	0.000322474	1.98918	0.159783	0.00861159	Age, Sex, Site
log_gamma_l_frontal	Other	Full	log gamma l frontal	5.65535	0.018224	0.0241007	0.316235	0.574429	0.00137903	0.315301	0.574994	0.00137497	Age, Sex, Site
abs_gamma_h_frontal	Absolute	Full	gamma h frontal	2.79638	0.0958429	0.012064	0.536592	0.464597	0.00233772	1.65299	0.199852	0.00716655	Age, Sex, Site
rel_gamma_h_frontal	Relative	Full	gamma h frontal	0.159022	0.69043	0.000693939	0.0270925	0.869406	0.000118294	1.03487	0.31009	0.00449877	Age, Sex, Site
log_gamma_h_frontal	Other	Full	log gamma h frontal	0.630223	0.428096	0.00274451	0.0588502	0.80854	0.000256922	0.00966882	0.921756	4.22201e-05	Age, Sex, Site
abs_delta_occipital	Absolute	Full	delta occipital	1.31158	0.253305	0.00569479	0.792453	0.374294	0.00344856	0.0744004	0.78528	0.000324787	Age, Sex, Site
rel_delta_occipital	Relative	Full	delta occipital	5.76831	0.0171158	0.0245702	1.2663e-05	0.997164	5.52971e-08	1.50878	0.220586	0.00654545	Age, Sex, Site
log_delta_occipital	Other	Full	log delta occipital	0.0725968	0.787835	0.000316916	0.214437	0.643752	0.000935528	0.174033	0.676943	0.000759393	Age, Sex, Site
abs_theta_occipital	Absolute	Full	theta occipital	1.15241	0.284175	0.00500716	0.872687	0.351197	0.00379639	0.0308266	0.860783	0.000134596	Age, Sex, Site
rel_theta_occipital	Relative	Full	theta occipital	5.7863	0.0169459	0.024645	0.00964382	0.921857	4.2111e-05	1.34386	0.247562	0.00583415	Age, Sex, Site
log_theta_occipital	Other	Full	log theta occipital	0.126243	0.722687	0.000550975	0.217228	0.641604	0.000947693	0.0722554	0.788323	0.000315426	Age, Sex, Site
abs_alpha_occipital	Absolute	Full	alpha occipital	0.477731	0.490152	0.00208182	0.974713	0.32455	0.00423835	0.00212506	0.963272	9.27964e-06	Age, Sex, Site
rel_alpha_occipital	Relative	Full	alpha occipital	4.61752	0.032696	0.0197653	0.111471	0.738781	0.000486535	1.11402	0.292322	0.00484117	Age, Sex, Site
log_alpha_occipital	Other	Full	log alpha occipital	0.341786	0.559376	0.00149029	0.265595	0.606799	0.00115846	0.00165679	0.967568	7.23483e-06	Age, Sex, Site
abs_beta_occipital	Absolute	Full	beta occipital	0.362639	0.54764	0.00158107	0.888318	0.346927	0.00386413	0.175557	0.675612	0.000766039	Age, Sex, Site
rel_beta_occipital	Relative	Full	beta occipital	1.35992	0.244764	0.00590346	0.164237	0.685664	0.000716678	0.0805447	0.776817	0.0003516	Age, Sex, Site
log_beta_occipital	Other	Full	log beta occipital	2.75822	0.0981243	0.0119013	0.29333	0.588621	0.00127928	0.397858	0.528826	0.00173436	Age, Sex, Site
abs_gamma_l_occipital	Absolute	Full	gamma l occipital	3.18298	0.0757331	0.0137089	1.89481	0.170005	0.00820636	0.743323	0.389501	0.00323545	Age, Sex, Site
rel_gamma_l_occipital	Relative	Full	gamma l occipital	3.90988	0.0492023	0.0167871	0.0102701	0.919368	4.48457e-05	0.37559	0.540581	0.00163744	Age, Sex, Site
log_gamma_l_occipital	Other	Full	log gamma l occipital	5.92735	0.0156729	0.0252306	0.00739499	0.931546	3.22915e-05	0.759142	0.38451	0.00330408	Age, Sex, Site
abs_gamma_h_occipital	Absolute	Full	gamma h occipital	3.21186	0.0744264	0.0138316	0.121582	0.727645	0.000530645	3.45154	0.0644765	0.0148484	Age, Sex, Site
rel_gamma_h_occipital	Relative	Full	gamma h occipital	0.111481	0.73877	0.000486579	0.293946	0.58823	0.00128196	0.373252	0.541843	0.00162727	Age, Sex, Site
log_gamma_h_occipital	Other	Full	log gamma h occipital	4.26472	0.0400376	0.0182827	0.00384319	0.950622	1.67822e-05	1.36215	0.24438	0.00591307	Age, Sex, Site
abs_delta_central	Absolute	Full	delta central	1.85299	0.174774	0.00802672	0.991326	0.320469	0.00431028	0.289647	0.590969	0.00126324	Age, Sex, Site
rel_delta_central	Relative	Full	delta central	6.33454	0.0125256	0.0269172	0.945934	0.331783	0.00411372	4.00589	0.0465215	0.0171922	Age, Sex, Site
log_delta_central	Other	Full	log delta central	0.103113	0.748418	0.000450072	0.457087	0.499671	0.00199204	1.32262	0.251322	0.00574247	Age, Sex, Site
abs_theta_central	Absolute	Full	theta central	1.94236	0.164764	0.00841058	0.953004	0.329986	0.00414434	0.229709	0.632197	0.00100209	Age, Sex, Site
rel_theta_central	Relative	Full	theta central	7.07244	0.00838064	0.0299588	1.04504	0.307732	0.00454275	3.44322	0.0647969	0.0148131	Age, Sex, Site
log_theta_central	Other	Full	log theta central	0.067907	0.794643	0.000296449	0.353089	0.552956	0.0015395	0.841391	0.359964	0.00366075	Age, Sex, Site
abs_alpha_central	Absolute	Full	alpha central	1.61419	0.205194	0.00699951	0.630948	0.42783	0.00274766	0.0806287	0.776704	0.000351966	Age, Sex, Site
rel_alpha_central	Relative	Full	alpha central	6.86836	0.00936086	0.0291195	1.03449	0.31018	0.00449711	2.29277	0.131357	0.00991285	Age, Sex, Site
log_alpha_central	Other	Full	log alpha central	0.00738961	0.931571	3.2268e-05	0.198944	0.655996	0.000867998	0.271318	0.602952	0.00118339	Age, Sex, Site
abs_beta_central	Absolute	Full	beta central	0.00819257	0.927959	3.57742e-05	0.00319583	0.954968	1.39554e-05	0.170378	0.680162	0.000743456	Age, Sex, Site
rel_beta_central	Relative	Full	beta central	2.37346	0.124794	0.0102582	0.0805412	0.776822	0.000351585	0.0828948	0.773673	0.000361855	Age, Sex, Site
log_beta_central	Other	Full	log beta central	1.28307	0.258514	0.0055717	0.0163763	0.898285	7.15072e-05	0.203133	0.65263	0.000886257	Age, Sex, Site
abs_gamma_l_central	Absolute	Full	gamma l central	5.30893	0.0221126	0.0226578	0.220002	0.639484	0.000959787	1.4231	0.234129	0.00617601	Age, Sex, Site
rel_gamma_l_central	Relative	Full	gamma l central	5.97783	0.0152418	0.02544	0.39652	0.52952	0.00172853	1.044	0.307972	0.00453824	Age, Sex, Site
log_gamma_l_central	Other	Full	log gamma l central	6.40656	0.0120409	0.0272149	0.416533	0.519318	0.00181562	0.990956	0.32056	0.00430867	Age, Sex, Site
abs_gamma_h_central	Absolute	Full	gamma h central	4.00625	0.046512	0.0171937	0.713698	0.3991	0.0031069	3.37191	0.0676133	0.0145108	Age, Sex, Site
rel_gamma_h_central	Relative	Full	gamma h central	0.0126963	0.910385	5.54392e-05	0.324972	0.569193	0.00141708	0.82732	0.364005	0.00359975	Age, Sex, Site
log_gamma_h_central	Other	Full	log gamma h central	2.19528	0.139808	0.00949536	0.3152	0.575056	0.00137453	0.730672	0.393559	0.00318056	Age, Sex, Site
abs_delta_left_lateral	Absolute	Full	delta left lateral	1.52908	0.217517	0.00663292	0.638341	0.42514	0.00277977	0.653473	0.419713	0.00284547	Age, Sex, Site
rel_delta_left_lateral	Relative	Full	delta left lateral	3.07765	0.0807129	0.0132613	0.0902821	0.764091	0.00039409	2.94261	0.0876236	0.0126868	Age, Sex, Site
log_delta_left_lateral	Other	Full	log delta left lateral	0.0405686	0.840552	0.000177124	0.147875	0.700932	0.000645324	1.66159	0.19869	0.00720357	Age, Sex, Site
abs_theta_left_lateral	Absolute	Full	theta left lateral	1.47465	0.225864	0.00639831	0.673103	0.412825	0.0029307	0.685254	0.408645	0.00298345	Age, Sex, Site
rel_theta_left_lateral	Relative	Full	theta left lateral	3.86198	0.050601	0.0165848	0.273572	0.601451	0.00119321	2.42078	0.121116	0.0104605	Age, Sex, Site
log_theta_left_lateral	Other	Full	log theta left lateral	0.029507	0.863765	0.000128835	0.153612	0.695472	0.000670346	1.30389	0.254697	0.0056616	Age, Sex, Site
abs_alpha_left_lateral	Absolute	Full	alpha left lateral	1.40255	0.237525	0.00608737	0.752753	0.386514	0.00327636	0.742391	0.389797	0.00323141	Age, Sex, Site
rel_alpha_left_lateral	Relative	Full	alpha left lateral	4.65499	0.0320041	0.0199225	0.826631	0.364204	0.00359676	1.61976	0.204416	0.00702352	Age, Sex, Site
log_alpha_left_lateral	Other	Full	log alpha left lateral	0.0365645	0.848524	0.000159645	0.131062	0.717667	0.000571997	0.821816	0.365603	0.00357589	Age, Sex, Site
abs_beta_left_lateral	Absolute	Full	beta left lateral	1.3097	0.253644	0.00568669	0.837023	0.361212	0.00364181	0.73165	0.393243	0.0031848	Age, Sex, Site
rel_beta_left_lateral	Relative	Full	beta left lateral	1.26098	0.262642	0.00547629	0.247573	0.619267	0.00107994	0.010551	0.918277	4.60721e-05	Age, Sex, Site
log_beta_left_lateral	Other	Full	log beta left lateral	0.88549	0.347694	0.00385187	0.336652	0.562339	0.00146794	0.120771	0.728519	0.000527107	Age, Sex, Site
abs_gamma_l_left_lateral	Absolute	Full	gamma l left lateral	0.494289	0.482734	0.00215382	1.00416	0.317364	0.00436583	0.486266	0.486305	0.00211893	Age, Sex, Site
rel_gamma_l_left_lateral	Relative	Full	gamma l left lateral	3.7498	0.0540443	0.0161109	0.251511	0.616495	0.00109709	1.15891	0.282825	0.00503525	Age, Sex, Site
log_gamma_l_left_lateral	Other	Full	log gamma l left lateral	4.16713	0.0423621	0.0178719	1.01312	0.315218	0.00440463	0.106695	0.744237	0.000465699	Age, Sex, Site
abs_gamma_h_left_lateral	Absolute	Full	gamma h left lateral	0.76249	0.383465	0.0033186	1.69713	0.193972	0.00735654	0.827115	0.364064	0.00359886	Age, Sex, Site
rel_gamma_h_left_lateral	Relative	Full	gamma h left lateral	0.0266494	0.870468	0.000116359	0.525844	0.4691	0.002291	0.263996	0.607884	0.00115149	Age, Sex, Site
log_gamma_h_left_lateral	Other	Full	log gamma h left lateral	0.528175	0.468118	0.00230113	1.60857	0.205981	0.00697532	0.112872	0.737206	0.000492646	Age, Sex, Site
abs_delta_right_lateral	Absolute	Full	delta right lateral	2.0959	0.149063	0.00906939	1.2553	0.263716	0.00545179	1.09203	0.297123	0.00474607	Age, Sex, Site
rel_delta_right_lateral	Relative	Full	delta right lateral	2.21507	0.138045	0.00958012	0.65597	0.418827	0.00285632	3.23208	0.073526	0.0139175	Age, Sex, Site
log_delta_right_lateral	Other	Full	log delta right lateral	0.49396	0.48288	0.00215239	0.373573	0.541669	0.00162867	1.33966	0.248299	0.00581604	Age, Sex, Site
abs_theta_right_lateral	Absolute	Full	theta right lateral	2.21146	0.138365	0.00956465	1.30447	0.25459	0.00566413	1.17409	0.279702	0.00510088	Age, Sex, Site
rel_theta_right_lateral	Relative	Full	theta right lateral	2.56839	0.110397	0.0110913	0.835683	0.361596	0.003636	2.92646	0.0884926	0.012618	Age, Sex, Site
log_theta_right_lateral	Other	Full	log theta right lateral	0.538617	0.463757	0.00234652	0.408499	0.523371	0.00178066	1.02103	0.313342	0.00443885	Age, Sex, Site
abs_alpha_right_lateral	Absolute	Full	alpha right lateral	2.44253	0.119466	0.0105535	1.44359	0.230801	0.00626439	1.35875	0.244968	0.00589839	Age, Sex, Site
rel_alpha_right_lateral	Relative	Full	alpha right lateral	2.97085	0.086127	0.012807	1.18711	0.277058	0.00515715	2.16154	0.142875	0.0093508	Age, Sex, Site
log_alpha_right_lateral	Other	Full	log alpha right lateral	0.691541	0.406507	0.00301074	0.484948	0.486896	0.0021132	0.602343	0.438486	0.00262342	Age, Sex, Site
abs_beta_right_lateral	Absolute	Full	beta right lateral	3.11414	0.0789486	0.0134164	1.80667	0.180238	0.00782764	1.71748	0.191331	0.00744408	Age, Sex, Site
rel_beta_right_lateral	Relative	Full	beta right lateral	0.925309	0.3371	0.00402439	0.806385	0.370134	0.00350898	0.00417054	0.948565	1.82116e-05	Age, Sex, Site
log_beta_right_lateral	Other	Full	log beta right lateral	2.64959	0.104952	0.0114379	0.35775	0.550349	0.00155979	0.00443719	0.946949	1.9376e-05	Age, Sex, Site
abs_gamma_l_right_lateral	Absolute	Full	gamma l right lateral	6.04419	0.0146937	0.0257151	0.209972	0.647224	0.000916067	0.01953	0.888981	8.52764e-05	Age, Sex, Site
rel_gamma_l_right_lateral	Relative	Full	gamma l right lateral	2.83515	0.0935845	0.0122292	0.730421	0.39364	0.00317947	1.05758	0.304853	0.00459702	Age, Sex, Site
log_gamma_l_right_lateral	Other	Full	log gamma l right lateral	5.39575	0.0210633	0.0230198	0.183397	0.668873	0.000800219	0.330815	0.565744	0.00144253	Age, Sex, Site
abs_gamma_h_right_lateral	Absolute	Full	gamma h right lateral	3.14067	0.0776918	0.0135292	0.79231	0.374337	0.00344794	0.360812	0.54865	0.00157312	Age, Sex, Site
rel_gamma_h_right_lateral	Relative	Full	gamma h right lateral	0.00539314	0.941522	2.35503e-05	0.882755	0.348438	0.00384002	0.661325	0.416937	0.00287957	Age, Sex, Site
log_gamma_h_right_lateral	Other	Full	log gamma h right lateral	1.79238	0.181964	0.0077662	0.147143	0.701636	0.000642135	0.0840518	0.772142	0.000366904	Age, Sex, Site
abs_delta_right_hemisphere	Absolute	Full	delta right hemisphere	2.00493	0.158147	0.00867916	1.13253	0.288357	0.00492121	1.1707	0.280396	0.00508622	Age, Sex, Site
rel_delta_right_hemisphere	Relative	Full	delta right hemisphere	4.63461	0.0323785	0.019837	0.235772	0.627741	0.00102851	4.16541	0.0424043	0.0178646	Age, Sex, Site
log_delta_right_hemisphere	Other	Full	log delta right hemisphere	0.100485	0.751537	0.000438606	0.0742986	0.785423	0.000324343	2.02164	0.156432	0.00875088	Age, Sex, Site
abs_theta_right_hemisphere	Absolute	Full	theta right hemisphere	2.12672	0.14612	0.00920155	1.1595	0.282702	0.00503782	1.25859	0.263093	0.00546598	Age, Sex, Site
rel_theta_right_hemisphere	Relative	Full	theta right hemisphere	5.32182	0.0219535	0.0227116	0.336045	0.562691	0.0014653	3.72751	0.054758	0.0160166	Age, Sex, Site
log_theta_right_hemisphere	Other	Full	log theta right hemisphere	0.118442	0.731046	0.000516948	0.0685669	0.79367	0.000299329	1.55722	0.213347	0.00675417	Age, Sex, Site
abs_alpha_right_hemisphere	Absolute	Full	alpha right hemisphere	2.38463	0.123915	0.0103059	1.22669	0.269213	0.0053282	1.46411	0.227525	0.00635287	Age, Sex, Site
rel_alpha_right_hemisphere	Relative	Full	alpha right hemisphere	5.61912	0.0185951	0.02395	0.550803	0.45875	0.00239948	2.79297	0.0960447	0.0120494	Age, Sex, Site
log_alpha_right_hemisphere	Other	Full	log alpha right hemisphere	0.210534	0.646785	0.000918517	0.0612798	0.804706	0.000267526	0.907155	0.341875	0.00394574	Age, Sex, Site
abs_beta_right_hemisphere	Absolute	Full	beta right hemisphere	3.62874	0.0580427	0.0155988	1.16772	0.281008	0.00507332	1.59331	0.208138	0.00690961	Age, Sex, Site
rel_beta_right_hemisphere	Relative	Full	beta right hemisphere	1.84911	0.175224	0.00801004	0.316959	0.573991	0.00138219	0.0944548	0.758868	0.000412296	Age, Sex, Site
log_beta_right_hemisphere	Other	Full	log beta right hemisphere	2.2311	0.136634	0.0096488	0.00451052	0.946513	1.96962e-05	0.00267637	0.958786	1.16871e-05	Age, Sex, Site
abs_gamma_l_right_hemisphere	Absolute	Full	gamma l right hemisphere	7.76101	0.00578594	0.0327799	0.263283	0.608369	0.00114839	0.833299	0.36228	0.00362567	Age, Sex, Site
rel_gamma_l_right_hemisphere	Relative	Full	gamma l right hemisphere	5.23777	0.0230134	0.0223609	0.210148	0.647086	0.000916834	1.44133	0.231165	0.00625464	Age, Sex, Site
log_gamma_l_right_hemisphere	Other	Full	log gamma l right hemisphere	6.95106	0.00895011	0.0294598	0.234196	0.628892	0.00102164	0.610087	0.435562	0.00265706	Age, Sex, Site
abs_gamma_h_right_hemisphere	Absolute	Full	gamma h right hemisphere	4.55284	0.0339275	0.0194938	1.48477	0.224284	0.00644194	1.8741	0.172347	0.00811741	Age, Sex, Site
rel_gamma_h_right_hemisphere	Relative	Full	gamma h right hemisphere	0.00373638	0.951312	1.63158e-05	0.598056	0.440118	0.00260479	0.654043	0.41951	0.00284795	Age, Sex, Site
log_gamma_h_right_hemisphere	Other	Full	log gamma h right hemisphere	2.60085	0.108184	0.0112299	0.291924	0.589515	0.00127315	0.279562	0.597501	0.0012193	Age, Sex, Site
abs_delta_left_hemisphere	Absolute	Full	delta left hemisphere	1.94122	0.164886	0.00840571	0.763581	0.383126	0.00332333	0.917723	0.339084	0.00399153	Age, Sex, Site
rel_delta_left_hemisphere	Relative	Full	delta left hemisphere	5.16178	0.0240178	0.0220436	0.073011	0.787245	0.000318724	3.49768	0.0627307	0.0150439	Age, Sex, Site
log_delta_left_hemisphere	Other	Full	log delta left hemisphere	0.0067766	0.934464	2.95912e-05	0.0311292	0.860108	0.000135917	2.34373	0.127169	0.0101309	Age, Sex, Site
abs_theta_left_hemisphere	Absolute	Full	theta left hemisphere	1.83294	0.177115	0.00794057	0.78143	0.377631	0.00340075	0.913802	0.340116	0.00397454	Age, Sex, Site
rel_theta_left_hemisphere	Relative	Full	theta left hemisphere	6.0976	0.0142675	0.0259365	0.211576	0.645972	0.000923058	2.9617	0.0866088	0.0127681	Age, Sex, Site
log_theta_left_hemisphere	Other	Full	log theta left hemisphere	0.00336561	0.953788	1.46968e-05	0.039356	0.842921	0.000171831	1.85942	0.17403	0.00805435	Age, Sex, Site
abs_alpha_left_hemisphere	Absolute	Full	alpha left hemisphere	1.67597	0.196764	0.00726549	0.834489	0.361938	0.00363083	0.928501	0.336269	0.00403821	Age, Sex, Site
rel_alpha_left_hemisphere	Relative	Full	alpha left hemisphere	6.66269	0.0104689	0.0282721	0.647587	0.421811	0.00281992	2.0981	0.14885	0.00907883	Age, Sex, Site
log_alpha_left_hemisphere	Other	Full	log alpha left hemisphere	0.00229866	0.961802	1.00377e-05	0.034369	0.853088	0.000150061	1.1587	0.282868	0.00503435	Age, Sex, Site
abs_beta_left_hemisphere	Absolute	Full	beta left hemisphere	1.37681	0.241864	0.00597634	0.901467	0.343389	0.0039211	0.819937	0.36615	0.00356773	Age, Sex, Site
rel_beta_left_hemisphere	Relative	Full	beta left hemisphere	2.01936	0.156665	0.00874109	0.404587	0.525365	0.00176364	0.065966	0.797534	0.000287978	Age, Sex, Site
log_beta_left_hemisphere	Other	Full	log beta left hemisphere	1.1815	0.278194	0.00513289	0.123606	0.725479	0.000539475	0.0892075	0.765458	0.000389401	Age, Sex, Site
abs_gamma_l_left_hemisphere	Absolute	Full	gamma l left hemisphere	0.0742299	0.78552	0.000324043	0.280491	0.596893	0.00122335	0.0705269	0.79081	0.000307883	Age, Sex, Site
rel_gamma_l_left_hemisphere	Relative	Full	gamma l left hemisphere	5.06073	0.0254247	0.0216214	0.189898	0.663412	0.000828563	1.24569	0.265546	0.00541028	Age, Sex, Site
log_gamma_l_left_hemisphere	Other	Full	log gamma l left hemisphere	5.73207	0.0174635	0.0244196	0.553743	0.457555	0.00241226	0.250322	0.617329	0.00109192	Age, Sex, Site
abs_gamma_h_left_hemisphere	Absolute	Full	gamma h left hemisphere	0.11178	0.738432	0.000487886	2.18379	0.140844	0.00944613	0.26806	0.605136	0.0011692	Age, Sex, Site
rel_gamma_h_left_hemisphere	Relative	Full	gamma h left hemisphere	0.00793817	0.929083	3.46633e-05	0.495857	0.482042	0.00216063	0.370569	0.543297	0.00161559	Age, Sex, Site
log_gamma_h_left_hemisphere	Other	Full	log gamma h left hemisphere	2.04597	0.153972	0.00885527	0.875998	0.350286	0.00381074	0.000605728	0.980386	2.64509e-06	Age, Sex, Site
asym_inter_delta	Other	Full	asym inter delta	0.714705	0.398769	0.00311127	0.160784	0.688809	0.000701623	1.19289	0.275895	0.00518213	Age, Sex, Site
asym_rc_l_delta	Other	Full	asym rc l delta	0.667541	0.414759	0.00290655	0.0503203	0.822707	0.000219691	0.507189	0.477083	0.0022099	Age, Sex, Site
asym_rc_r_delta	Other	Full	asym rc r delta	1.40756	0.236691	0.006109	1.19473	0.275526	0.00519009	0.274884	0.600581	0.00119893	Age, Sex, Site
asym_ml_l_delta	Other	Full	asym ml l delta	0.500509	0.479996	0.00218086	0.34766	0.556022	0.00151586	0.725342	0.395287	0.00315743	Age, Sex, Site
asym_ml_r_delta	Other	Full	asym ml r delta	0.271117	0.603087	0.00118252	0.435899	0.509772	0.00189987	0.152405	0.696611	0.000665079	Age, Sex, Site
asym_inter_theta	Other	Full	asym inter theta	0.67828	0.411036	0.00295318	0.228531	0.633071	0.000996959	1.33135	0.249769	0.00578013	Age, Sex, Site
asym_rc_l_theta	Other	Full	asym rc l theta	1.00023	0.31831	0.00434882	0.213959	0.644121	0.000933445	0.413823	0.520679	0.00180383	Age, Sex, Site
asym_rc_r_theta	Other	Full	asym rc r theta	1.68508	0.195556	0.00730469	1.01766	0.31414	0.00442425	0.242526	0.62286	0.00105794	Age, Sex, Site
asym_ml_l_theta	Other	Full	asym ml l theta	0.397145	0.529196	0.00173125	0.307584	0.579708	0.00134136	0.61494	0.433744	0.00267814	Age, Sex, Site
asym_ml_r_theta	Other	Full	asym ml r theta	0.315195	0.575059	0.00137451	0.723585	0.395859	0.00314981	0.174303	0.676707	0.000760568	Age, Sex, Site
asym_inter_alpha	Other	Full	asym inter alpha	0.509371	0.476138	0.00221939	0.250963	0.616879	0.00109471	1.56376	0.212392	0.00678233	Age, Sex, Site
asym_rc_l_alpha	Other	Full	asym rc l alpha	1.87858	0.171838	0.00813665	0.497173	0.481461	0.00216636	0.317192	0.573851	0.0013832	Age, Sex, Site
asym_rc_r_alpha	Other	Full	asym rc r alpha	2.50826	0.114631	0.0108344	0.720806	0.396766	0.00313775	0.227726	0.633671	0.000993447	Age, Sex, Site
asym_ml_l_alpha	Other	Full	asym ml l alpha	0.331311	0.565453	0.00144468	0.182916	0.669281	0.000798124	0.430713	0.512298	0.00187731	Age, Sex, Site
asym_ml_r_alpha	Other	Full	asym ml r alpha	0.340885	0.559893	0.00148637	1.57054	0.211407	0.00681153	0.181123	0.67081	0.000790305	Age, Sex, Site
asym_inter_beta	Other	Full	asym inter beta	0.0438561	0.834308	0.000191475	0.871653	0.351482	0.00379191	2.96256	0.0865637	0.0127717	Age, Sex, Site
asym_rc_l_beta	Other	Full	asym rc l beta	3.77591	0.0532211	0.0162212	0.864709	0.353403	0.00376182	0.440691	0.507457	0.00192072	Age, Sex, Site
asym_rc_r_beta	Other	Full	asym rc r beta	5.13926	0.024324	0.0219496	0.266771	0.606005	0.00116358	0.000404688	0.983968	1.76719e-06	Age, Sex, Site
asym_ml_l_beta	Other	Full	asym ml l beta	0.00673383	0.934671	2.94045e-05	0.139468	0.709156	0.000608659	0.0687989	0.793329	0.000300342	Age, Sex, Site
asym_ml_r_beta	Other	Full	asym ml r beta	0.0757387	0.783406	0.000330628	5.17576	0.0238296	0.022102	0.00264593	0.959021	1.15541e-05	Age, Sex, Site
asym_inter_gamma_l	Other	Full	asym inter gamma l	0.22461	0.636001	0.000979867	0.701626	0.403111	0.00305451	1.55454	0.21374	0.00674261	Age, Sex, Site
asym_rc_l_gamma_l	Other	Full	asym rc l gamma l	2.96759	0.0862984	0.0127931	0.487375	0.485809	0.00212376	3.75866e-05	0.995114	1.64134e-07	Age, Sex, Site
asym_rc_r_gamma_l	Other	Full	asym rc r gamma l	3.66949	0.0566625	0.0157713	0.0569244	0.811638	0.000248517	0.850207	0.357464	0.00369896	Age, Sex, Site
asym_ml_l_gamma_l	Other	Full	asym ml l gamma l	2.94594	0.0874457	0.012701	0.0316461	0.858964	0.000138174	0.105589	0.745519	0.000460876	Age, Sex, Site
asym_ml_r_gamma_l	Other	Full	asym ml r gamma l	4.46832	0.0356107	0.0191389	0.816508	0.367153	0.00355287	0.792827	0.374181	0.00345018	Age, Sex, Site
asym_inter_gamma_h	Other	Full	asym inter gamma h	0.171294	0.679352	0.000747448	0.0750018	0.784436	0.000327411	3.50216	0.0625639	0.0150629	Age, Sex, Site
asym_rc_l_gamma_h	Other	Full	asym rc l gamma h	2.99948	0.0846378	0.0129288	2.69948	0.101754	0.0116508	0.881646	0.348741	0.00383522	Age, Sex, Site
asym_rc_r_gamma_h	Other	Full	asym rc r gamma h	7.07244	0.00838066	0.0299588	2.08986e-05	0.996356	9.12604e-08	1.53335	0.216878	0.00665132	Age, Sex, Site
asym_ml_l_gamma_h	Other	Full	asym ml l gamma h	2.9177	0.0889678	0.0125808	0.0619595	0.803648	0.000270492	0.0791932	0.778648	0.000345702	Age, Sex, Site
asym_ml_r_gamma_h	Other	Full	asym ml r gamma h	1.66301	0.198498	0.00720971	1.5426	0.215502	0.00669116	1.11291	0.292562	0.00483637	Age, Sex, Site
mse_fine_right_frontal	MSE	Full	fine right frontal	0.973824	0.32477	0.0042345	0.273942	0.601206	0.00119482	0.542258	0.462252	0.00236234	Age, Sex, Site
mse_mid_right_frontal	MSE	Full	mid right frontal	1.72751	0.190044	0.00748723	0.060674	0.805655	0.000264882	1.26737	0.26144	0.00550389	Age, Sex, Site
mse_coarse_right_frontal	MSE	Full	coarse right frontal	5.973	0.0152825	0.02542	0.178777	0.672823	0.000780078	3.29864	0.0706449	0.0142	Age, Sex, Site
mse_fine_left_frontal	MSE	Full	fine left frontal	0.281849	0.596006	0.00122927	0.0809496	0.776272	0.000353367	0.262878	0.608644	0.00114662	Age, Sex, Site
mse_mid_left_frontal	MSE	Full	mid left frontal	3.40993	0.0660955	0.0146721	0.133435	0.715234	0.000582346	1.65027	0.20022	0.00715486	Age, Sex, Site
mse_coarse_left_frontal	MSE	Full	coarse left frontal	7.8147	0.00562211	0.0329992	0.547141	0.460246	0.00238357	3.76359	0.0536078	0.0161692	Age, Sex, Site
mse_fine_right_centroparietal	MSE	Full	fine right centroparietal	4.61358	0.0327696	0.0197488	0.579648	0.447234	0.00252482	1.3401	0.248223	0.00581791	Age, Sex, Site
mse_mid_right_centroparietal	MSE	Full	mid right centroparietal	0.135164	0.713476	0.000589888	0.198346	0.65648	0.000865392	0.205632	0.650642	0.000897151	Age, Sex, Site
mse_coarse_right_centroparietal	MSE	Full	coarse right centroparietal	2.62887	0.106312	0.0113495	0.685762	0.408472	0.00298565	1.70731	0.192645	0.00740034	Age, Sex, Site
mse_fine_left_centroparietal	MSE	Full	fine left centroparietal	2.84645	0.0929377	0.0122773	0.103183	0.748336	0.000450378	1.14947	0.284788	0.00499447	Age, Sex, Site
mse_mid_left_centroparietal	MSE	Full	mid left centroparietal	0.0430579	0.835801	0.00018799	0.408469	0.523386	0.00178053	0.243345	0.622273	0.00106151	Age, Sex, Site
mse_coarse_left_centroparietal	MSE	Full	coarse left centroparietal	2.2815	0.132303	0.00986462	0.670309	0.413795	0.00291857	1.88611	0.170985	0.00816899	Age, Sex, Site
mse_fine_right_occipito_par	MSE	Full	fine right occipito par	1.99111	0.159582	0.00861985	0.0772882	0.781257	0.000337389	0.0731374	0.787066	0.000319275	Age, Sex, Site
mse_mid_right_occipito_par	MSE	Full	mid right occipito par	0.285097	0.593898	0.00124342	0.434886	0.510264	0.00189547	0.391418	0.532178	0.00170633	Age, Sex, Site
mse_coarse_right_occipito_par	MSE	Full	coarse right occipito par	0.173993	0.676978	0.000759217	1.34119	0.248031	0.00582262	1.54749	0.214778	0.00671225	Age, Sex, Site
mse_fine_left_occipito_par	MSE	Full	fine left occipito par	0.842686	0.359595	0.00366636	0.0417912	0.8382	0.000182461	1.11093	0.29299	0.00482782	Age, Sex, Site
mse_mid_left_occipito_par	MSE	Full	mid left occipito par	0.0162771	0.898592	7.10741e-05	1.23555	0.267495	0.00536648	0.0569799	0.811548	0.000248759	Age, Sex, Site
mse_coarse_left_occipito_par	MSE	Full	coarse left occipito par	1.11777	0.291514	0.00485736	1.68283	0.195854	0.00729499	1.02925	0.311407	0.00447441	Age, Sex, Site
mse_fine_frontal	MSE	Full	fine frontal	0.399137	0.528165	0.00173992	0.195602	0.658712	0.000853428	0.136502	0.712125	0.000595725	Age, Sex, Site
mse_mid_frontal	MSE	Full	mid frontal	2.85442	0.0924841	0.0123113	0.024277	0.876319	0.000106002	2.05726	0.152847	0.00890366	Age, Sex, Site
mse_coarse_frontal	MSE	Full	coarse frontal	7.88504	0.00541465	0.0332864	0.25838	0.611725	0.00112703	4.76329	0.0300897	0.0203766	Age, Sex, Site
mse_fine_occipital	MSE	Full	fine occipital	1.02007	0.313567	0.00443472	0.00932054	0.923174	4.06994e-05	0.222721	0.637424	0.000971635	Age, Sex, Site
mse_mid_occipital	MSE	Full	mid occipital	0.0613725	0.804562	0.00026793	1.3338	0.249333	0.00579075	0.0465234	0.829419	0.000203118	Age, Sex, Site
mse_coarse_occipital	MSE	Full	coarse occipital	0.725846	0.395123	0.00315962	2.23017	0.136715	0.00964482	0.445473	0.505165	0.00194152	Age, Sex, Site
mse_fine_central	MSE	Full	fine central	4.33859	0.0383677	0.0185936	0.00488062	0.944365	2.13123e-05	0.182154	0.669929	0.000794801	Age, Sex, Site
mse_mid_central	MSE	Full	mid central	0.0275765	0.868255	0.000120407	0.859347	0.354898	0.00373858	1.00625	0.316862	0.00437488	Age, Sex, Site
mse_coarse_central	MSE	Full	coarse central	1.64323	0.201179	0.00712457	2.08081	0.150527	0.00900469	3.14588	0.077448	0.0135513	Age, Sex, Site
mse_fine_left_lateral	MSE	Full	fine left lateral	1.85355	0.174709	0.00802913	0.00695143	0.933626	3.03547e-05	1.46543	0.227316	0.00635857	Age, Sex, Site
mse_mid_left_lateral	MSE	Full	mid left lateral	0.0428418	0.836207	0.000187047	0.768485	0.381605	0.0033446	0.1293	0.71949	0.000564312	Age, Sex, Site
mse_coarse_left_lateral	MSE	Full	coarse left lateral	1.93133	0.165962	0.00836323	1.27832	0.259394	0.00555121	1.67526	0.196859	0.00726241	Age, Sex, Site
mse_fine_right_lateral	MSE	Full	fine right lateral	1.93091	0.166008	0.00836144	0.584399	0.44538	0.00254546	0.767572	0.381887	0.00334064	Age, Sex, Site
mse_mid_right_lateral	MSE	Full	mid right lateral	0.032117	0.85793	0.000140229	0.368136	0.544623	0.001605	0.543594	0.461702	0.00236815	Age, Sex, Site
mse_coarse_right_lateral	MSE	Full	coarse right lateral	1.54935	0.214504	0.00672026	0.653125	0.419836	0.00284396	2.254	0.134647	0.00974685	Age, Sex, Site
mse_fine_right_hemisphere	MSE	Full	fine right hemisphere	2.78324	0.0966221	0.0120079	0.433811	0.510786	0.00189079	0.604958	0.437495	0.00263478	Age, Sex, Site
mse_mid_right_hemisphere	MSE	Full	mid right hemisphere	0.262239	0.609079	0.00114384	0.208529	0.648355	0.00090978	0.850611	0.35735	0.00370071	Age, Sex, Site
mse_coarse_right_hemisphere	MSE	Full	coarse right hemisphere	3.2015	0.0748921	0.0137876	0.578059	0.447856	0.00251792	2.86072	0.0921273	0.0123381	Age, Sex, Site
mse_fine_left_hemisphere	MSE	Full	fine left hemisphere	1.42773	0.233371	0.00619601	0.0457074	0.830899	0.000199556	0.977642	0.323825	0.00425103	Age, Sex, Site
mse_mid_left_hemisphere	MSE	Full	mid left hemisphere	0.527132	0.468556	0.0022966	0.513169	0.4745	0.0022359	0.559035	0.455416	0.00243525	Age, Sex, Site
mse_coarse_left_hemisphere	MSE	Full	coarse left hemisphere	3.96345	0.0476871	0.0170132	0.950748	0.330558	0.00413457	2.58993	0.108923	0.0111833	Age, Sex, Site
mse_fine_global	MSE	Full	fine global	2.40824	0.122079	0.0104069	0.161913	0.687777	0.000706545	0.739767	0.390635	0.00322002	Age, Sex, Site
mse_mid_global	MSE	Full	mid global	0.283655	0.594832	0.00123714	0.417582	0.518793	0.00182018	0.761387	0.383809	0.00331382	Age, Sex, Site
mse_coarse_global	MSE	Full	coarse global	3.43487	0.06512	0.0147778	0.91749	0.339145	0.00399052	2.87934	0.0910813	0.0124174	Age, Sex, Site
ispc_theta_right_frontal	ISPC	Full	theta right frontal	0.29058	0.590373	0.0012673	0.211607	0.645947	0.000923194	1.47406	0.225956	0.00639579	Age, Sex, Site
ispc_alpha_right_frontal	ISPC	Full	alpha right frontal	1.0755	0.3008	0.00467455	0.144546	0.704155	0.000630806	1.07085	0.301846	0.00465442	Age, Sex, Site
ispc_theta_left_frontal	ISPC	Full	theta left frontal	0.558266	0.455726	0.00243191	0.452983	0.501601	0.00197418	2.66268	0.104102	0.0114938	Age, Sex, Site
ispc_alpha_left_frontal	ISPC	Full	alpha left frontal	2.43285	0.120197	0.0105121	0.546736	0.460412	0.00238181	2.41455	0.121593	0.0104339	Age, Sex, Site
ispc_theta_right_centroparietal	ISPC	Full	theta right centroparietal	0.922475	0.337839	0.00401212	0.00407419	0.949162	1.77909e-05	4.13494	0.04316	0.0177362	Age, Sex, Site
ispc_alpha_right_centroparietal	ISPC	Full	alpha right centroparietal	1.61769	0.204704	0.0070146	0.00639502	0.936332	2.79251e-05	3.73217	0.0546079	0.0160363	Age, Sex, Site
ispc_theta_left_centroparietal	ISPC	Full	theta left centroparietal	1.33136	0.249767	0.00578019	0.0351127	0.851526	0.000153307	3.11437	0.0789374	0.0134174	Age, Sex, Site
ispc_alpha_left_centroparietal	ISPC	Full	alpha left centroparietal	2.41114	0.121855	0.0104193	0.0131289	0.908877	5.7328e-05	2.60028	0.108222	0.0112275	Age, Sex, Site
ispc_theta_right_occipito_par	ISPC	Full	theta right occipito par	0.399923	0.52776	0.00174334	0.354592	0.552113	0.00154604	6.40244	0.0120681	0.0271979	Age, Sex, Site
ispc_alpha_right_occipito_par	ISPC	Full	alpha right occipito par	1.35844	0.24502	0.00589708	0.206378	0.650052	0.000900402	4.54945	0.0339933	0.0194796	Age, Sex, Site
ispc_theta_left_occipito_par	ISPC	Full	theta left occipito par	1.95019	0.163919	0.0084442	0.540815	0.462848	0.00235607	6.21988	0.0133393	0.0264428	Age, Sex, Site
ispc_alpha_left_occipito_par	ISPC	Full	alpha left occipito par	3.60042	0.0590229	0.015479	0.43262	0.511367	0.00188561	4.48892	0.0351924	0.0192254	Age, Sex, Site
ispc_theta_frontal	ISPC	Full	theta frontal	0.627052	0.429258	0.00273074	0.324831	0.569278	0.00141647	2.74734	0.0987854	0.0118549	Age, Sex, Site
ispc_alpha_frontal	ISPC	Full	alpha frontal	2.0242	0.156172	0.00876184	0.325808	0.568698	0.00142072	2.72488	0.100166	0.0117591	Age, Sex, Site
ispc_theta_occipital	ISPC	Full	theta occipital	0.654598	0.419313	0.00285036	0.871776	0.351448	0.00379244	6.31285	0.0126755	0.0268275	Age, Sex, Site
ispc_alpha_occipital	ISPC	Full	alpha occipital	2.20094	0.139302	0.00951958	0.731155	0.393403	0.00318265	4.51684	0.0346339	0.0193427	Age, Sex, Site
ispc_theta_central	ISPC	Full	theta central	3.01681	0.0837498	0.0130026	0.248163	0.61885	0.00108251	8.39261	0.00413273	0.0353533	Age, Sex, Site
ispc_alpha_central	ISPC	Full	alpha central	4.6733	0.0316717	0.0199993	0.124439	0.724593	0.000543109	6.1806	0.0136304	0.0262802	Age, Sex, Site
ispc_theta_left_lateral	ISPC	Full	theta left lateral	3.39644	0.0666297	0.0146149	0.590249	0.443114	0.00257088	4.13041	0.0432734	0.0177172	Age, Sex, Site
ispc_alpha_left_lateral	ISPC	Full	alpha left lateral	5.26183	0.0227046	0.0224613	0.56226	0.454121	0.00244927	2.66394	0.10402	0.0114992	Age, Sex, Site
ispc_theta_right_lateral	ISPC	Full	theta right lateral	0.324346	0.569566	0.00141436	0.000578846	0.980826	2.5277e-06	2.32905	0.128359	0.0100681	Age, Sex, Site
ispc_alpha_right_lateral	ISPC	Full	alpha right lateral	1.01964	0.313671	0.00443282	0.0180722	0.893178	7.89118e-05	1.88003	0.171673	0.00814289	Age, Sex, Site
ispc_theta_right_hemisphere	ISPC	Full	theta right hemisphere	0.524898	0.469499	0.00228689	0.0318538	0.858507	0.00013908	4.11079	0.0437688	0.0176345	Age, Sex, Site
ispc_alpha_right_hemisphere	ISPC	Full	alpha right hemisphere	1.44202	0.231054	0.00625761	0.00628523	0.93688	2.74456e-05	3.33625	0.0690708	0.0143596	Age, Sex, Site
ispc_theta_left_hemisphere	ISPC	Full	theta left hemisphere	1.65259	0.199905	0.00716486	0.300935	0.583831	0.0013124	4.38111	0.0374401	0.0187723	Age, Sex, Site
ispc_alpha_left_hemisphere	ISPC	Full	alpha left hemisphere	3.46225	0.0640667	0.0148938	0.253697	0.614968	0.00110662	3.43665	0.065051	0.0147853	Age, Sex, Site
ispc_theta_global	ISPC	Full	theta global	1.29035	0.25717	0.00560316	0.154647	0.694499	0.00067486	4.97161	0.0267372	0.0212488	Age, Sex, Site
ispc_alpha_global	ISPC	Full	alpha global	2.76291	0.0978409	0.0119213	0.0957988	0.757212	0.000418161	3.90848	0.0492427	0.0167812	Age, Sex, Site
faa_f4minus_f3_alpha	FAA	Full	f4minus f3 alpha	3.69859	0.0556985	0.0158944	0.0524406	0.819074	0.000228946	0.0755076	0.783728	0.000329619	Age, Sex, Site
abs_delta_right_frontal	Absolute	ADM	delta right frontal	0.177357	0.674335	0.00133173	0.801324	0.372315	0.00598891	2.39579	0.124038	0.0176947	Age, Sex, Site
rel_delta_right_frontal	Relative	ADM	delta right frontal	1.5085	0.221537	0.0112149	0.0398854	0.84201	0.0002998	2.85425	0.0934758	0.0210096	Age, Sex, Site
log_delta_right_frontal	Other	ADM	log delta right frontal	0.114032	0.736132	0.000856648	0.00155416	0.968612	1.16853e-05	1.08754	0.298909	0.00811067	Age, Sex, Site
abs_theta_right_frontal	Absolute	ADM	theta right frontal	0.256627	0.613286	0.00192581	0.939602	0.33414	0.00701512	1.96697	0.1631	0.0145737	Age, Sex, Site
rel_theta_right_frontal	Relative	ADM	theta right frontal	1.37095	0.243742	0.0102028	0.000286864	0.986512	2.15687e-06	2.16632	0.143425	0.0160271	Age, Sex, Site
log_theta_right_frontal	Other	ADM	log theta right frontal	0.203368	0.652751	0.00152674	0.00934623	0.923129	7.02675e-05	0.663883	0.416649	0.00496681	Age, Sex, Site
abs_alpha_right_frontal	Absolute	ADM	alpha right frontal	0.419904	0.518102	0.00314724	0.980022	0.323991	0.00731469	1.24335	0.266838	0.00926188	Age, Sex, Site
rel_alpha_right_frontal	Relative	ADM	alpha right frontal	1.08572	0.299312	0.00809721	0.0694552	0.79254	0.000521947	0.909669	0.341932	0.00679316	Age, Sex, Site
log_alpha_right_frontal	Other	ADM	log alpha right frontal	0.388255	0.534285	0.00291071	0.0326897	0.856797	0.000245727	0.137475	0.711394	0.00103258	Age, Sex, Site
abs_beta_right_frontal	Absolute	ADM	beta right frontal	1.52595	0.218899	0.0113432	0.902954	0.343715	0.00674334	0.469159	0.494566	0.00351511	Age, Sex, Site
rel_beta_right_frontal	Relative	ADM	beta right frontal	0.0630271	0.802161	0.000473664	0.0590689	0.808348	0.00044393	0.0601953	0.806566	0.000452392	Age, Sex, Site
log_beta_right_frontal	Other	ADM	log beta right frontal	1.41765	0.235911	0.0105466	0.0274384	0.868687	0.000206261	0.205908	0.650733	0.00154579	Age, Sex, Site
abs_gamma_l_right_frontal	Absolute	ADM	gamma l right frontal	4.81205	0.0299988	0.0349175	0.16729	0.68319	0.00125624	0.907914	0.342397	0.00678014	Age, Sex, Site
rel_gamma_l_right_frontal	Relative	ADM	gamma l right frontal	1.49311	0.223895	0.0111018	0.0111639	0.916012	8.39322e-05	0.947925	0.332016	0.00707681	Age, Sex, Site
log_gamma_l_right_frontal	Other	ADM	log gamma l right frontal	2.91464	0.0901123	0.0214447	0.0244299	0.876033	0.00018365	0.972336	0.325889	0.00725774	Age, Sex, Site
abs_gamma_h_right_frontal	Absolute	ADM	gamma h right frontal	2.79029	0.0971885	0.0205486	0.0163264	0.89852	0.00012274	0.96285	0.328251	0.00718744	Age, Sex, Site
rel_gamma_h_right_frontal	Relative	ADM	gamma h right frontal	0.00294236	0.956823	2.21225e-05	0.128036	0.721044	0.000961751	0.278321	0.598683	0.00208827	Age, Sex, Site
log_gamma_h_right_frontal	Other	ADM	log gamma h right frontal	0.943028	0.333263	0.00704052	0.0317578	0.858832	0.000238723	0.290701	0.590673	0.00218096	Age, Sex, Site
abs_delta_left_frontal	Absolute	ADM	delta left frontal	1.11748	0.292378	0.00833209	0.848614	0.358613	0.0063401	0.503336	0.47928	0.00377021	Age, Sex, Site
rel_delta_left_frontal	Relative	ADM	delta left frontal	2.10609	0.149069	0.0155884	0.00166896	0.967474	1.25484e-05	2.54973	0.112686	0.0188103	Age, Sex, Site
log_delta_left_frontal	Other	ADM	log delta left frontal	0.254884	0.614492	0.00191276	0.000735201	0.978409	5.5278e-06	0.91959	0.339323	0.00686673	Age, Sex, Site
abs_theta_left_frontal	Absolute	ADM	theta left frontal	1.06176	0.304685	0.00791992	0.89974	0.344572	0.00671951	0.555882	0.45724	0.00416217	Age, Sex, Site
rel_theta_left_frontal	Relative	ADM	theta left frontal	2.21807	0.138771	0.0164036	0.0302996	0.862077	0.000227765	1.89238	0.171246	0.0140288	Age, Sex, Site
log_theta_left_frontal	Other	ADM	log theta left frontal	0.18934	0.664172	0.00142158	0.00283006	0.957654	2.12782e-05	0.550443	0.459445	0.00412161	Age, Sex, Site
abs_alpha_left_frontal	Absolute	ADM	alpha left frontal	0.996751	0.319911	0.00743862	0.947499	0.332124	0.00707366	0.619546	0.432617	0.00463664	Age, Sex, Site
rel_alpha_left_frontal	Relative	ADM	alpha left frontal	2.23942	0.136901	0.0165589	0.228766	0.633226	0.00171709	0.827739	0.364573	0.0061851	Age, Sex, Site
log_alpha_left_frontal	Other	ADM	log alpha left frontal	0.0919408	0.762198	0.000690807	0.00689434	0.933951	5.18345e-05	0.111394	0.739088	0.00083685	Age, Sex, Site
abs_beta_left_frontal	Absolute	ADM	beta left frontal	0.866133	0.353714	0.00647014	0.930889	0.336383	0.00695052	0.713388	0.399838	0.00533521	Age, Sex, Site
rel_beta_left_frontal	Relative	ADM	beta left frontal	0.475237	0.491789	0.00356049	0.00288592	0.957238	2.16982e-05	0.0932196	0.760601	0.000700408	Age, Sex, Site
log_beta_left_frontal	Other	ADM	log beta left frontal	0.111149	0.739365	0.000835007	0.0228171	0.880163	0.000171527	0.208755	0.64849	0.00156713	Age, Sex, Site
abs_gamma_l_left_frontal	Absolute	ADM	gamma l left frontal	0.0886827	0.766323	0.000666343	0.867793	0.353255	0.00648246	1.40601	0.237834	0.0104609	Age, Sex, Site
rel_gamma_l_left_frontal	Relative	ADM	gamma l left frontal	1.53207	0.217982	0.0113882	0.0506874	0.822217	0.000380963	1.12321	0.291148	0.0083745	Age, Sex, Site
log_gamma_l_left_frontal	Other	ADM	log gamma l left frontal	1.66987	0.198517	0.0123997	0.113334	0.73691	0.000851412	0.858104	0.355948	0.00641055	Age, Sex, Site
abs_gamma_h_left_frontal	Absolute	ADM	gamma h left frontal	0.0621375	0.803533	0.000466981	0.462896	0.497456	0.00346835	1.33773	0.249509	0.00995793	Age, Sex, Site
rel_gamma_h_left_frontal	Relative	ADM	gamma h left frontal	0.389936	0.533403	0.00292328	0.0629156	0.802333	0.000472826	0.154822	0.694599	0.00116272	Age, Sex, Site
log_gamma_h_left_frontal	Other	ADM	log gamma h left frontal	0.947121	0.33222	0.00707086	0.0977594	0.755025	0.000734493	0.121907	0.727527	0.000915757	Age, Sex, Site
abs_delta_right_centroparietal	Absolute	ADM	delta right centroparietal	1.09989	0.296193	0.00820199	0.493832	0.483451	0.00369929	0.496897	0.482099	0.00372216	Age, Sex, Site
rel_delta_right_centroparietal	Relative	ADM	delta right centroparietal	0.842869	0.360239	0.00629745	0.00975388	0.921476	7.33321e-05	2.84361	0.0940823	0.020933	Age, Sex, Site
log_delta_right_centroparietal	Other	ADM	log delta right centroparietal	1.06755	0.303374	0.00796279	0.404996	0.525614	0.00303584	0.166128	0.684231	0.00124752	Age, Sex, Site
abs_theta_right_centroparietal	Absolute	ADM	theta right centroparietal	1.10328	0.295451	0.00822712	0.567255	0.452683	0.00424696	0.502991	0.47943	0.00376764	Age, Sex, Site
rel_theta_right_centroparietal	Relative	ADM	theta right centroparietal	0.685837	0.409067	0.00513022	0.116108	0.733832	0.00087223	1.91994	0.168182	0.0142302	Age, Sex, Site
log_theta_right_centroparietal	Other	ADM	log theta right centroparietal	1.26829	0.262116	0.00944594	0.328588	0.56746	0.0024645	0.0332255	0.855642	0.000249753	Age, Sex, Site
abs_alpha_right_centroparietal	Absolute	ADM	alpha right centroparietal	1.15684	0.28407	0.00862302	0.571195	0.451121	0.00427633	0.455056	0.501114	0.00340981	Age, Sex, Site
rel_alpha_right_centroparietal	Relative	ADM	alpha right centroparietal	0.384024	0.536518	0.00287909	0.506574	0.477872	0.00379437	0.585613	0.445476	0.0043838	Age, Sex, Site
log_alpha_right_centroparietal	Other	ADM	log alpha right centroparietal	1.68062	0.197086	0.0124786	0.213501	0.644792	0.00160269	0.0538255	0.816892	0.000404539	Age, Sex, Site
abs_beta_right_centroparietal	Absolute	ADM	beta right centroparietal	1.52738	0.218684	0.0113537	0.203201	0.652884	0.00152549	0.148301	0.70078	0.0011138	Age, Sex, Site
rel_beta_right_centroparietal	Relative	ADM	beta right centroparietal	0.0951453	0.758218	0.000714867	0.233757	0.629547	0.00175449	0.303019	0.582919	0.00227316	Age, Sex, Site
log_beta_right_centroparietal	Other	ADM	log beta right centroparietal	2.50398	0.115934	0.018479	0.410084	0.523029	0.00307386	0.923363	0.338337	0.00689471	Age, Sex, Site
abs_gamma_l_right_centroparietal	Absolute	ADM	gamma l right centroparietal	4.17995	0.0428778	0.0304706	0.058495	0.809263	0.000439619	0.211954	0.645992	0.00159111	Age, Sex, Site
rel_gamma_l_right_centroparietal	Relative	ADM	gamma l right centroparietal	0.6092	0.436476	0.00455957	0.00656565	0.935541	4.93633e-05	0.619708	0.432556	0.00463785	Age, Sex, Site
log_gamma_l_right_centroparietal	Other	ADM	log gamma l right centroparietal	3.2195	0.0750375	0.0236346	0.550619	0.459373	0.00412293	1.19513	0.276274	0.00890588	Age, Sex, Site
abs_gamma_h_right_centroparietal	Absolute	ADM	gamma h right centroparietal	4.33908	0.039162	0.0315939	0.94498	0.332765	0.00705499	0.515356	0.474089	0.0038599	Age, Sex, Site
rel_gamma_h_right_centroparietal	Relative	ADM	gamma h right centroparietal	0.0025143	0.960084	1.89041e-05	0.773136	0.380835	0.00577945	0.00179035	0.966313	1.34611e-05	Age, Sex, Site
log_gamma_h_right_centroparietal	Other	ADM	log gamma h right centroparietal	2.11688	0.148039	0.015667	1.69639	0.195011	0.0125942	0.259207	0.611509	0.00194513	Age, Sex, Site
abs_delta_left_centroparietal	Absolute	ADM	delta left centroparietal	0.755366	0.386348	0.00564737	1.24582	0.266366	0.00928011	0.374023	0.541863	0.00280432	Age, Sex, Site
rel_delta_left_centroparietal	Relative	ADM	delta left centroparietal	0.745843	0.38935	0.00557657	0.0307202	0.861133	0.000230926	1.39068	0.240396	0.010348	Age, Sex, Site
log_delta_left_centroparietal	Other	ADM	log delta left centroparietal	1.0634	0.304313	0.00793207	0.282895	0.595698	0.00212251	0.0020466	0.963984	1.53878e-05	Age, Sex, Site
abs_theta_left_centroparietal	Absolute	ADM	theta left centroparietal	0.53019	0.467807	0.00397056	1.22911	0.269581	0.00915681	0.21952	0.640173	0.00164781	Age, Sex, Site
rel_theta_left_centroparietal	Relative	ADM	theta left centroparietal	0.736393	0.392363	0.0055063	0.194625	0.659811	0.00146121	0.982946	0.323273	0.00733635	Age, Sex, Site
log_theta_left_centroparietal	Other	ADM	log theta left centroparietal	1.2381	0.267845	0.00922314	0.244847	0.621543	0.00183757	0.0239561	0.877231	0.000180088	Age, Sex, Site
abs_alpha_left_centroparietal	Absolute	ADM	alpha left centroparietal	0.217365	0.641818	0.00163165	1.21675	0.271991	0.00906556	0.034712	0.852484	0.000260924	Age, Sex, Site
rel_alpha_left_centroparietal	Relative	ADM	alpha left centroparietal	0.731895	0.393808	0.00547285	0.78349	0.377673	0.0058564	0.309633	0.578841	0.00232266	Age, Sex, Site
log_alpha_left_centroparietal	Other	ADM	log alpha left centroparietal	1.48861	0.224591	0.0110687	0.16032	0.689505	0.00120396	0.280861	0.597021	0.00210729	Age, Sex, Site
abs_beta_left_centroparietal	Absolute	ADM	beta left centroparietal	0.215066	0.643584	0.00161443	1.4429	0.231806	0.0107324	0.377524	0.539981	0.00283049	Age, Sex, Site
rel_beta_left_centroparietal	Relative	ADM	beta left centroparietal	0.179437	0.672542	0.00134733	0.655869	0.419469	0.00490715	0.377619	0.53993	0.0028312	Age, Sex, Site
log_beta_left_centroparietal	Other	ADM	log beta left centroparietal	2.59345	0.109677	0.0191266	0.308152	0.579749	0.00231158	1.49873	0.223031	0.0111431	Age, Sex, Site
abs_gamma_l_left_centroparietal	Absolute	ADM	gamma l left centroparietal	3.58006	0.0606507	0.0262122	0.192501	0.661555	0.00144528	1.896	0.17084	0.0140553	Age, Sex, Site
rel_gamma_l_left_centroparietal	Relative	ADM	gamma l left centroparietal	0.435738	0.510328	0.00326552	0.071484	0.789602	0.000537185	0.480087	0.489591	0.0035967	Age, Sex, Site
log_gamma_l_left_centroparietal	Other	ADM	log gamma l left centroparietal	3.20268	0.0757935	0.023514	0.654085	0.4201	0.00489387	1.27071	0.261663	0.00946379	Age, Sex, Site
abs_gamma_h_left_centroparietal	Absolute	ADM	gamma h left centroparietal	3.7376	0.0553255	0.0273341	1.92556	0.167566	0.0142713	1.17658	0.280016	0.00876887	Age, Sex, Site
rel_gamma_h_left_centroparietal	Relative	ADM	gamma h left centroparietal	0.00209225	0.963585	1.5731e-05	1.16592	0.282195	0.00869016	0.11065	0.739929	0.000831265	Age, Sex, Site
log_gamma_h_left_centroparietal	Other	ADM	log gamma h left centroparietal	2.89524	0.0911781	0.021305	1.89378	0.171089	0.014039	0.354033	0.55285	0.00265483	Age, Sex, Site
abs_delta_right_occipito_par	Absolute	ADM	delta right occipito par	2.26272	0.134892	0.0167284	0.777855	0.379389	0.00581453	0.843297	0.360118	0.00630063	Age, Sex, Site
rel_delta_right_occipito_par	Relative	ADM	delta right occipito par	0.481977	0.488739	0.0036108	0.25887	0.611741	0.00194261	2.93887	0.0888007	0.021619	Age, Sex, Site
log_delta_right_occipito_par	Other	ADM	log delta right occipito par	0.623007	0.431337	0.00466243	0.0059798	0.938478	4.49589e-05	0.0618823	0.803929	0.000465064	Age, Sex, Site
abs_theta_right_occipito_par	Absolute	ADM	theta right occipito par	2.26247	0.134914	0.0167265	0.779261	0.37896	0.00582498	0.837368	0.361807	0.00625661	Age, Sex, Site
rel_theta_right_occipito_par	Relative	ADM	theta right occipito par	0.511924	0.475561	0.00383429	0.14379	0.705147	0.00107996	2.16057	0.143954	0.0159852	Age, Sex, Site
log_theta_right_occipito_par	Other	ADM	log theta right occipito par	0.781492	0.37828	0.00584156	3.3491e-05	0.995391	2.51812e-07	0.00028643	0.986522	2.15361e-06	Age, Sex, Site
abs_alpha_right_occipito_par	Absolute	ADM	alpha right occipito par	2.2548	0.135571	0.0166708	0.780455	0.378596	0.00583385	0.823088	0.36592	0.00615057	Age, Sex, Site
rel_alpha_right_occipito_par	Relative	ADM	alpha right occipito par	0.612397	0.435278	0.00458339	0.0156637	0.90059	0.000117758	1.00319	0.318358	0.00748634	Age, Sex, Site
log_alpha_right_occipito_par	Other	ADM	log alpha right occipito par	1.03486	0.310868	0.00772081	0.0243568	0.876217	0.0001831	0.190104	0.663537	0.00142731	Age, Sex, Site
abs_beta_right_occipito_par	Absolute	ADM	beta right occipito par	2.32405	0.129762	0.017174	0.799813	0.372765	0.00597769	0.656824	0.419131	0.00491426	Age, Sex, Site
rel_beta_right_occipito_par	Relative	ADM	beta right occipito par	0.167063	0.683393	0.00125454	0.00253248	0.95994	1.90408e-05	0.154217	0.695166	0.00115818	Age, Sex, Site
log_beta_right_occipito_par	Other	ADM	log beta right occipito par	2.21363	0.139164	0.0163713	0.0633128	0.801723	0.00047581	1.71044	0.193184	0.0126972	Age, Sex, Site
abs_gamma_l_right_occipito_par	Absolute	ADM	gamma l right occipito par	3.71781	0.0559661	0.0271933	1.17216	0.280918	0.0087362	1.15775	0.283881	0.00862974	Age, Sex, Site
rel_gamma_l_right_occipito_par	Relative	ADM	gamma l right occipito par	0.475734	0.491563	0.0035642	0.227605	0.634088	0.00170839	0.843223	0.360139	0.00630008	Age, Sex, Site
log_gamma_l_right_occipito_par	Other	ADM	log gamma l right occipito par	2.41664	0.122429	0.017846	0.0612118	0.804972	0.000460027	1.82167	0.179407	0.0135117	Age, Sex, Site
abs_gamma_h_right_occipito_par	Absolute	ADM	gamma h right occipito par	1.82021	0.17958	0.013501	0.140587	0.708295	0.00105593	1.95408	0.164475	0.0144796	Age, Sex, Site
rel_gamma_h_right_occipito_par	Relative	ADM	gamma h right occipito par	0.0383771	0.844987	0.000288466	0.351432	0.554311	0.00263538	0.0538104	0.816917	0.000404426	Age, Sex, Site
log_gamma_h_right_occipito_par	Other	ADM	log gamma h right occipito par	2.54262	0.113185	0.0187588	0.105479	0.745861	0.00079245	1.27093	0.261622	0.00946543	Age, Sex, Site
abs_delta_left_occipito_par	Absolute	ADM	delta left occipito par	0.598458	0.44054	0.00447953	3.08907	0.0811207	0.0226989	2.13851	0.146	0.0158246	Age, Sex, Site
rel_delta_left_occipito_par	Relative	ADM	delta left occipito par	0.610921	0.43583	0.00457239	0.764194	0.383595	0.00571299	1.05043	0.307269	0.00783608	Age, Sex, Site
log_delta_left_occipito_par	Other	ADM	log delta left occipito par	1.27518	0.26083	0.00949676	0.529881	0.467937	0.00396826	0.00217141	0.962903	1.63261e-05	Age, Sex, Site
abs_theta_left_occipito_par	Absolute	ADM	theta left occipito par	0.454687	0.501288	0.00340705	2.7296	0.100863	0.0201106	1.73614	0.189894	0.0128855	Age, Sex, Site
rel_theta_left_occipito_par	Relative	ADM	theta left occipito par	0.398315	0.529044	0.0029859	0.403865	0.526192	0.00302738	0.576759	0.44893	0.00431781	Age, Sex, Site
log_theta_left_occipito_par	Other	ADM	log theta left occipito par	1.66488	0.199184	0.0123631	0.427516	0.514339	0.00320411	0.0365582	0.848659	0.000274798	Age, Sex, Site
abs_alpha_left_occipito_par	Absolute	ADM	alpha left occipito par	0.288042	0.592375	0.00216105	2.24395	0.136508	0.0165919	1.22562	0.270259	0.00913104	Age, Sex, Site
rel_alpha_left_occipito_par	Relative	ADM	alpha left occipito par	0.118037	0.731716	0.000886711	0.0173448	0.895421	0.000130395	0.0761096	0.783069	0.000571925	Age, Sex, Site
log_alpha_left_occipito_par	Other	ADM	log alpha left occipito par	2.33255	0.129069	0.0172357	0.207563	0.649427	0.00155819	0.350442	0.554868	0.00262798	Age, Sex, Site
abs_beta_left_occipito_par	Absolute	ADM	beta left occipito par	0.025594	0.873138	0.000192399	1.80094	0.181886	0.01336	0.545426	0.461494	0.0040842	Age, Sex, Site
rel_beta_left_occipito_par	Relative	ADM	beta left occipito par	0.0319374	0.858437	0.000240073	0.00821833	0.927903	6.17881e-05	0.049157	0.824877	0.000369465	Age, Sex, Site
log_beta_left_occipito_par	Other	ADM	log beta left occipito par	2.95013	0.0881982	0.0217001	0.0730559	0.787357	0.000548991	0.862756	0.354651	0.00644508	Age, Sex, Site
abs_gamma_l_left_occipito_par	Absolute	ADM	gamma l left occipito par	2.56158	0.111862	0.0188961	0.946382	0.332408	0.00706538	0.317492	0.574067	0.00238147	Age, Sex, Site
rel_gamma_l_left_occipito_par	Relative	ADM	gamma l left occipito par	0.290679	0.590687	0.00218079	0.3349	0.563767	0.00251172	0.331349	0.565839	0.00248515	Age, Sex, Site
log_gamma_l_left_occipito_par	Other	ADM	log gamma l left occipito par	2.4347	0.121053	0.0179769	0.00182124	0.966024	1.36933e-05	0.650133	0.421504	0.00486444	Age, Sex, Site
abs_gamma_h_left_occipito_par	Absolute	ADM	gamma h left occipito par	1.72757	0.190984	0.0128227	0.320382	0.572332	0.0024031	0.440182	0.508183	0.00329872	Age, Sex, Site
rel_gamma_h_left_occipito_par	Relative	ADM	gamma h left occipito par	0.0662903	0.797215	0.000498175	0.407088	0.524548	0.00305147	0.166977	0.68347	0.00125389	Age, Sex, Site
log_gamma_h_left_occipito_par	Other	ADM	log gamma h left occipito par	2.49766	0.116391	0.0184332	0.459577	0.499	0.00344357	0.083775	0.772696	0.000629491	Age, Sex, Site
abs_delta_frontal	Absolute	ADM	delta frontal	1.22389	0.270596	0.00911827	0.0727752	0.787756	0.000546883	3.06665	0.0822194	0.0225378	Age, Sex, Site
rel_delta_frontal	Relative	ADM	delta frontal	1.8257	0.17893	0.0135412	0.00798263	0.928942	6.00161e-05	3.06745	0.0821797	0.0225436	Age, Sex, Site
log_delta_frontal	Other	ADM	log delta frontal	0.0024042	0.960967	1.80764e-05	0.000106153	0.991795	7.98145e-07	1.56149	0.213641	0.0116043	Age, Sex, Site
abs_theta_frontal	Absolute	ADM	theta frontal	0.958917	0.329238	0.00715829	0.0128423	0.909945	9.65492e-05	2.39113	0.124402	0.0176609	Age, Sex, Site
rel_theta_frontal	Relative	ADM	theta frontal	1.63365	0.203425	0.012134	0.0174782	0.895022	0.000131398	2.27046	0.134232	0.0167846	Age, Sex, Site
log_theta_frontal	Other	ADM	log theta frontal	0.00614243	0.937649	4.61815e-05	0.00201824	0.964235	1.51745e-05	0.996407	0.319994	0.00743607	Age, Sex, Site
abs_alpha_frontal	Absolute	ADM	alpha frontal	0.520301	0.471979	0.0038968	0.000443326	0.983233	3.33327e-06	1.35974	0.245669	0.0101201	Age, Sex, Site
rel_alpha_frontal	Relative	ADM	alpha frontal	1.28727	0.258592	0.00958598	0.178954	0.672957	0.00134371	0.984837	0.32281	0.00735036	Age, Sex, Site
log_alpha_frontal	Other	ADM	log alpha frontal	0.0723466	0.788367	0.000543663	0.010364	0.919066	7.79188e-05	0.276903	0.599615	0.00207765	Age, Sex, Site
abs_beta_frontal	Absolute	ADM	beta frontal	0.202165	0.653711	0.00151773	0.00840949	0.927072	6.32252e-05	0.209281	0.648078	0.00157107	Age, Sex, Site
rel_beta_frontal	Relative	ADM	beta frontal	0.144945	0.704021	0.00108863	0.0390189	0.843713	0.000293289	0.000131768	0.990858	9.90735e-07	Age, Sex, Site
log_beta_frontal	Other	ADM	log beta frontal	0.80958	0.369871	0.00605024	0.00881558	0.925337	6.62781e-05	0.0700581	0.791662	0.000526476	Age, Sex, Site
abs_gamma_l_frontal	Absolute	ADM	gamma l frontal	3.3414	0.0697982	0.0245076	0.0244437	0.875998	0.000183754	1.14537	0.286459	0.00853828	Age, Sex, Site
rel_gamma_l_frontal	Relative	ADM	gamma l frontal	1.48109	0.225759	0.0110134	0.0242322	0.876531	0.000182164	1.08076	0.300414	0.00806049	Age, Sex, Site
log_gamma_l_frontal	Other	ADM	log gamma l frontal	2.439	0.120728	0.0180081	0.0947283	0.758731	0.000711736	0.79389	0.374536	0.00593368	Age, Sex, Site
abs_gamma_h_frontal	Absolute	ADM	gamma h frontal	2.5293	0.114124	0.0186624	0.233198	0.629957	0.0017503	1.06992	0.302841	0.00798031	Age, Sex, Site
rel_gamma_h_frontal	Relative	ADM	gamma h frontal	0.018629	0.891642	0.000140048	0.103875	0.747734	0.000780408	0.272968	0.602217	0.00204818	Age, Sex, Site
log_gamma_h_frontal	Other	ADM	log gamma h frontal	0.897918	0.345059	0.00670599	0.130375	0.718617	0.0009793	0.182593	0.669845	0.001371	Age, Sex, Site
abs_delta_occipital	Absolute	ADM	delta occipital	0.00507828	0.943296	3.81811e-05	0.258548	0.611962	0.0019402	0.855406	0.356703	0.00639052	Age, Sex, Site
rel_delta_occipital	Relative	ADM	delta occipital	1.18039	0.279242	0.00879704	0.708491	0.401456	0.00529878	1.17132	0.281089	0.00873	Age, Sex, Site
log_delta_occipital	Other	ADM	log delta occipital	0.516432	0.473628	0.00386793	0.000293525	0.986357	2.20695e-06	0.100881	0.751273	0.000757932	Age, Sex, Site
abs_theta_occipital	Absolute	ADM	theta occipital	0.0330456	0.856029	0.000248401	0.134897	0.713991	0.00101324	0.332281	0.565293	0.00249213	Age, Sex, Site
rel_theta_occipital	Relative	ADM	theta occipital	0.991652	0.321147	0.00740085	0.489112	0.485545	0.00366406	0.6579	0.418752	0.00492227	Age, Sex, Site
log_theta_occipital	Other	ADM	log theta occipital	0.72527	0.395951	0.00542358	0.00968081	0.92177	7.27828e-05	0.359624	0.549735	0.00269665	Age, Sex, Site
abs_alpha_occipital	Absolute	ADM	alpha occipital	0.0878573	0.767381	0.000660145	0.0169115	0.896728	0.000127138	0.00638307	0.936442	4.79907e-05	Age, Sex, Site
rel_alpha_occipital	Relative	ADM	alpha occipital	0.634144	0.427258	0.00474537	0.174151	0.677122	0.00130769	0.127652	0.721445	0.000958869	Age, Sex, Site
log_alpha_occipital	Other	ADM	log alpha occipital	1.11751	0.292371	0.00833236	0.0750238	0.784583	0.000563771	1.04157	0.30931	0.00777049	Age, Sex, Site
abs_beta_occipital	Absolute	ADM	beta occipital	0.843868	0.359956	0.00630487	0.123116	0.726234	0.000924831	1.28504	0.259003	0.00956951	Age, Sex, Site
rel_beta_occipital	Relative	ADM	beta occipital	0.0710297	0.790256	0.000533773	0.0478099	0.827254	0.000359344	0.156321	0.6932	0.00117397	Age, Sex, Site
log_beta_occipital	Other	ADM	log beta occipital	2.31229	0.130728	0.0170886	0.236576	0.627491	0.00177561	2.18002	0.142177	0.0161268	Age, Sex, Site
abs_gamma_l_occipital	Absolute	ADM	gamma l occipital	2.72656	0.101051	0.0200886	3.13159	0.0790805	0.0230041	0.767226	0.382656	0.00573553	Age, Sex, Site
rel_gamma_l_occipital	Relative	ADM	gamma l occipital	0.506144	0.478059	0.00379116	0.454942	0.501168	0.00340896	0.218151	0.641217	0.00163755	Age, Sex, Site
log_gamma_l_occipital	Other	ADM	log gamma l occipital	2.46946	0.118454	0.0182289	0.358386	0.550422	0.00268739	1.22998	0.269412	0.00916323	Age, Sex, Site
abs_gamma_h_occipital	Absolute	ADM	gamma h occipital	2.11912	0.147827	0.0156833	0.145945	0.703051	0.00109613	1.93391	0.166654	0.0143322	Age, Sex, Site
rel_gamma_h_occipital	Relative	ADM	gamma h occipital	0.00991827	0.920819	7.45679e-05	0.25725	0.612855	0.00193048	0.0880761	0.7671	0.000661788	Age, Sex, Site
log_gamma_h_occipital	Other	ADM	log gamma h occipital	3.04289	0.0834015	0.0223671	0.025369	0.873693	0.000190708	0.8707	0.352452	0.00650404	Age, Sex, Site
abs_delta_central	Absolute	ADM	delta central	0.253722	0.6153	0.00190405	0.0307345	0.861101	0.000231033	0.00402718	0.949495	3.02786e-05	Age, Sex, Site
rel_delta_central	Relative	ADM	delta central	1.01505	0.315526	0.00757413	0.0706532	0.7908	0.000530945	1.81623	0.180054	0.0134719	Age, Sex, Site
log_delta_central	Other	ADM	log delta central	0.40811	0.524029	0.00305911	0.168355	0.682238	0.00126423	0.00793647	0.929147	5.96692e-05	Age, Sex, Site
abs_theta_central	Absolute	ADM	theta central	0.136893	0.711978	0.00102821	0.0653051	0.798694	0.000490775	0.0762847	0.782826	0.00057324	Age, Sex, Site
rel_theta_central	Relative	ADM	theta central	0.885725	0.348345	0.00661553	0.173381	0.677796	0.00130192	1.0384	0.310043	0.00774706	Age, Sex, Site
log_theta_central	Other	ADM	log theta central	0.594751	0.441956	0.0044519	0.204634	0.651743	0.00153624	0.0514447	0.820916	0.000386653	Age, Sex, Site
abs_alpha_central	Absolute	ADM	alpha central	0.0183715	0.892389	0.000138113	0.101063	0.751056	0.000759297	0.370413	0.543818	0.00277732	Age, Sex, Site
rel_alpha_central	Relative	ADM	alpha central	0.609945	0.436197	0.00456511	0.345465	0.557688	0.00259075	0.178824	0.673069	0.00134273	Age, Sex, Site
log_alpha_central	Other	ADM	log alpha central	0.91225	0.341251	0.0068123	0.246357	0.620471	0.00184889	0.558409	0.456221	0.00418101	Age, Sex, Site
abs_beta_central	Absolute	ADM	beta central	0.866267	0.353677	0.00647114	0.0205945	0.886106	0.000154822	1.56811	0.21268	0.0116529	Age, Sex, Site
rel_beta_central	Relative	ADM	beta central	0.0832673	0.773367	0.000625678	0.0672414	0.795797	0.000505319	0.243797	0.622292	0.0018297	Age, Sex, Site
log_beta_central	Other	ADM	log beta central	2.02995	0.156568	0.0150333	0.0497523	0.823837	0.000373938	2.04448	0.155104	0.0151393	Age, Sex, Site
abs_gamma_l_central	Absolute	ADM	gamma l central	3.61302	0.0594928	0.0264471	0.862817	0.354634	0.00644553	1.64525	0.201838	0.0122191	Age, Sex, Site
rel_gamma_l_central	Relative	ADM	gamma l central	0.632557	0.427836	0.00473356	0.0198162	0.888265	0.000148972	0.244959	0.621464	0.00183841	Age, Sex, Site
log_gamma_l_central	Other	ADM	log gamma l central	2.53914	0.113429	0.0187336	0.0279122	0.867569	0.000209822	1.28683	0.258673	0.0095827	Age, Sex, Site
abs_gamma_h_central	Absolute	ADM	gamma h central	3.1362	0.0788625	0.0230372	0.0730876	0.787312	0.000549229	1.54835	0.215567	0.0115078	Age, Sex, Site
rel_gamma_h_central	Relative	ADM	gamma h central	0.0331612	0.85578	0.00024927	0.626446	0.430071	0.00468804	4.58258e-06	0.998295	3.44555e-08	Age, Sex, Site
log_gamma_h_central	Other	ADM	log gamma h central	1.87226	0.173524	0.0138817	0.268379	0.605282	0.00201382	0.713879	0.399676	0.00533886	Age, Sex, Site
abs_delta_left_lateral	Absolute	ADM	delta left lateral	1.24338	0.266831	0.00926214	0.506349	0.47797	0.0037927	0.39854	0.528928	0.00298759	Age, Sex, Site
rel_delta_left_lateral	Relative	ADM	delta left lateral	2.07734	0.151851	0.0153789	0.145229	0.703745	0.00109076	1.8084	0.18099	0.0134146	Age, Sex, Site
log_delta_left_lateral	Other	ADM	log delta left lateral	0.0119923	0.912964	9.01593e-05	0.846495	0.359212	0.00632437	0.0991914	0.753296	0.000745244	Age, Sex, Site
abs_theta_left_lateral	Absolute	ADM	theta left lateral	1.20369	0.274569	0.0089691	0.5381	0.464512	0.00402956	0.417745	0.519178	0.00313111	Age, Sex, Site
rel_theta_left_lateral	Relative	ADM	theta left lateral	2.13831	0.146019	0.0158231	0.00949727	0.922513	7.14029e-05	1.2503	0.26551	0.00931323	Age, Sex, Site
log_theta_left_lateral	Other	ADM	log theta left lateral	0.0225371	0.880895	0.000169423	0.778003	0.379344	0.00581563	0.0180438	0.893347	0.000135649	Age, Sex, Site
abs_alpha_left_lateral	Absolute	ADM	alpha left lateral	1.14143	0.287285	0.00850917	0.606226	0.437596	0.00453741	0.460363	0.498633	0.00344944	Age, Sex, Site
rel_alpha_left_lateral	Relative	ADM	alpha left lateral	1.86253	0.174638	0.0138106	0.147092	0.701942	0.00110473	0.380614	0.53833	0.00285359	Age, Sex, Site
log_alpha_left_lateral	Other	ADM	log alpha left lateral	0.0625097	0.802958	0.000469777	0.613836	0.43474	0.0045941	0.0368372	0.84809	0.000276895	Age, Sex, Site
abs_beta_left_lateral	Absolute	ADM	beta left lateral	1.08235	0.300059	0.00807231	0.64149	0.4246	0.00480008	0.450705	0.503164	0.00337732	Age, Sex, Site
rel_beta_left_lateral	Relative	ADM	beta left lateral	0.485244	0.487272	0.00363519	0.145889	0.703105	0.00109571	0.484307	0.487692	0.0036282	Age, Sex, Site
log_beta_left_lateral	Other	ADM	log beta left lateral	0.457757	0.499849	0.00342998	0.601869	0.439243	0.00450495	0.639459	0.425333	0.00478495	Age, Sex, Site
abs_gamma_l_left_lateral	Absolute	ADM	gamma l left lateral	0.572313	0.450679	0.00428467	0.783755	0.377593	0.00585837	0.312206	0.577269	0.00234191	Age, Sex, Site
rel_gamma_l_left_lateral	Relative	ADM	gamma l left lateral	0.658212	0.418641	0.00492459	0.0101149	0.920041	7.6046e-05	0.568743	0.452092	0.00425806	Age, Sex, Site
log_gamma_l_left_lateral	Other	ADM	log gamma l left lateral	1.50681	0.221795	0.0112025	0.573951	0.450033	0.00429688	0.779547	0.378873	0.0058271	Age, Sex, Site
abs_gamma_h_left_lateral	Absolute	ADM	gamma h left lateral	0.515049	0.47422	0.00385761	1.27921	0.260082	0.00952648	0.593238	0.442535	0.00444063	Age, Sex, Site
rel_gamma_h_left_lateral	Relative	ADM	gamma h left lateral	0.396694	0.529882	0.00297379	0.417001	0.51955	0.00312555	0.00755682	0.930858	5.6815e-05	Age, Sex, Site
log_gamma_h_left_lateral	Other	ADM	log gamma h left lateral	1.57583	0.211564	0.0117096	1.47681	0.226428	0.0109819	0.1047	0.746769	0.0007866	Age, Sex, Site
abs_delta_right_lateral	Absolute	ADM	delta right lateral	2.60248	0.109067	0.019192	1.04508	0.308498	0.0077965	1.0671	0.303475	0.00795947	Age, Sex, Site
rel_delta_right_lateral	Relative	ADM	delta right lateral	0.810316	0.369654	0.0060557	0.0532849	0.817798	0.000400478	3.41133	0.0669727	0.0250077	Age, Sex, Site
log_delta_right_lateral	Other	ADM	log delta right lateral	0.765838	0.383085	0.00572522	0.0653232	0.798667	0.000490911	0.208327	0.648827	0.00156392	Age, Sex, Site
abs_theta_right_lateral	Absolute	ADM	theta right lateral	2.68264	0.103811	0.0197714	1.1123	0.293494	0.0082938	1.11451	0.293019	0.00831011	Age, Sex, Site
rel_theta_right_lateral	Relative	ADM	theta right lateral	0.699877	0.404326	0.00523469	0.00026549	0.987024	1.99616e-06	2.54667	0.1129	0.0187882	Age, Sex, Site
log_theta_right_lateral	Other	ADM	log theta right lateral	0.966081	0.327444	0.00721138	0.02808	0.867175	0.000211084	0.0653601	0.798611	0.000491188	Age, Sex, Site
abs_alpha_right_lateral	Absolute	ADM	alpha right lateral	2.84299	0.0941178	0.0209285	1.25515	0.264591	0.00934897	1.21755	0.271834	0.00907148	Age, Sex, Site
rel_alpha_right_lateral	Relative	ADM	alpha right lateral	0.557578	0.456556	0.00417481	0.13995	0.708926	0.00105115	0.992132	0.321031	0.0074044	Age, Sex, Site
log_alpha_right_lateral	Other	ADM	log alpha right lateral	1.32495	0.25177	0.0098638	3.46467e-06	0.998518	2.60501e-08	0.0119468	0.913128	8.98175e-05	Age, Sex, Site
abs_beta_right_lateral	Absolute	ADM	beta right lateral	3.26522	0.0730242	0.0239622	1.53807	0.217088	0.0114323	1.32294	0.252129	0.00984895	Age, Sex, Site
rel_beta_right_lateral	Relative	ADM	beta right lateral	0.139554	0.709319	0.00104818	0.154829	0.694592	0.00116278	0.477762	0.490642	0.00357934	Age, Sex, Site
log_beta_right_lateral	Other	ADM	log beta right lateral	2.31331	0.130645	0.0170959	0.000602949	0.980447	4.53343e-06	0.894327	0.346022	0.00667935	Age, Sex, Site
abs_gamma_l_right_lateral	Absolute	ADM	gamma l right lateral	4.09344	0.045054	0.0298587	0.359409	0.549855	0.00269504	0.0459092	0.830669	0.000345063	Age, Sex, Site
rel_gamma_l_right_lateral	Relative	ADM	gamma l right lateral	0.409595	0.523276	0.00307021	0.0003967	0.984139	2.98269e-06	0.732742	0.393535	0.00547915	Age, Sex, Site
log_gamma_l_right_lateral	Other	ADM	log gamma l right lateral	2.41056	0.122896	0.0178019	0.0595608	0.807568	0.000447625	1.29877	0.256486	0.00967076	Age, Sex, Site
abs_gamma_h_right_lateral	Absolute	ADM	gamma h right lateral	3.52188	0.0627548	0.0257972	0.11739	0.732423	0.000881857	0.396252	0.530111	0.00297048	Age, Sex, Site
rel_gamma_h_right_lateral	Relative	ADM	gamma h right lateral	0.0393118	0.843135	0.00029549	0.388554	0.534128	0.00291295	0.0616692	0.80426	0.000463464	Age, Sex, Site
log_gamma_h_right_lateral	Other	ADM	log gamma h right lateral	2.15099	0.144838	0.0159155	0.158568	0.691117	0.00119082	0.539286	0.464021	0.00403841	Age, Sex, Site
abs_delta_right_hemisphere	Absolute	ADM	delta right hemisphere	2.60526	0.108879	0.0192121	0.944309	0.332936	0.00705001	1.08834	0.298731	0.00811661	Age, Sex, Site
rel_delta_right_hemisphere	Relative	ADM	delta right hemisphere	1.01185	0.316287	0.00755043	0.0480804	0.826774	0.000361376	3.36866	0.0686817	0.0247026	Age, Sex, Site
log_delta_right_hemisphere	Other	ADM	log delta right hemisphere	0.673949	0.413147	0.00504174	0.137442	0.711427	0.00103233	0.38661	0.535151	0.00289842	Age, Sex, Site
abs_theta_right_hemisphere	Absolute	ADM	theta right hemisphere	2.7001	0.102704	0.0198975	1.00171	0.318715	0.00747535	1.11715	0.292448	0.00832969	Age, Sex, Site
rel_theta_right_hemisphere	Relative	ADM	theta right hemisphere	0.910968	0.341589	0.00680278	0.000862646	0.976613	6.48602e-06	2.45982	0.119168	0.0181591	Age, Sex, Site
log_theta_right_hemisphere	Other	ADM	log theta right hemisphere	0.868218	0.353138	0.00648562	0.0900146	0.764627	0.000676344	0.12712	0.722002	0.000954877	Age, Sex, Site
abs_alpha_right_hemisphere	Absolute	ADM	alpha right hemisphere	2.9081	0.0904702	0.0213975	1.0977	0.296672	0.0081858	1.16699	0.281976	0.00869804	Age, Sex, Site
rel_alpha_right_hemisphere	Relative	ADM	alpha right hemisphere	0.710268	0.400868	0.005312	0.0858299	0.770004	0.000644921	0.9601	0.328941	0.00716706	Age, Sex, Site
log_alpha_right_hemisphere	Other	ADM	log alpha right hemisphere	1.21482	0.272369	0.00905134	0.030339	0.861988	0.000228061	0.0129608	0.909532	9.74398e-05	Age, Sex, Site
abs_beta_right_hemisphere	Absolute	ADM	beta right hemisphere	3.78496	0.0538245	0.0276709	1.09619	0.297003	0.00817463	0.91312	0.341021	0.00681875	Age, Sex, Site
rel_beta_right_hemisphere	Relative	ADM	beta right hemisphere	0.153243	0.696082	0.00115088	0.0718539	0.789072	0.000539963	0.175956	0.675549	0.00132123	Age, Sex, Site
log_beta_right_hemisphere	Other	ADM	log beta right hemisphere	2.26728	0.134503	0.0167615	0.0429166	0.836199	0.000322577	0.969483	0.326597	0.0072366	Age, Sex, Site
abs_gamma_l_right_hemisphere	Absolute	ADM	gamma l right hemisphere	5.31521	0.0226877	0.0384282	0.472802	0.492898	0.00354231	1.00912	0.316937	0.00753027	Age, Sex, Site
rel_gamma_l_right_hemisphere	Relative	ADM	gamma l right hemisphere	0.795626	0.374015	0.00594657	0.0160588	0.899351	0.000120729	0.840529	0.360905	0.00628008	Age, Sex, Site
log_gamma_l_right_hemisphere	Other	ADM	log gamma l right hemisphere	2.84667	0.0939075	0.020955	0.0739961	0.786027	0.000556052	1.36561	0.244658	0.0101634	Age, Sex, Site
abs_gamma_h_right_hemisphere	Absolute	ADM	gamma h right hemisphere	3.41131	0.0669734	0.0250075	0.428064	0.51407	0.0032082	1.27433	0.260988	0.00949049	Age, Sex, Site
rel_gamma_h_right_hemisphere	Relative	ADM	gamma h right hemisphere	0.00301967	0.95626	2.27038e-05	0.426046	0.515062	0.00319313	0.0168682	0.89686	0.000126812	Age, Sex, Site
log_gamma_h_right_hemisphere	Other	ADM	log gamma h right hemisphere	2.15254	0.144695	0.0159267	0.519708	0.472231	0.00389237	0.651549	0.421001	0.00487498	Age, Sex, Site
abs_delta_left_hemisphere	Absolute	ADM	delta left hemisphere	1.35004	0.247352	0.0100487	0.579754	0.447757	0.00434013	0.492709	0.483948	0.00369091	Age, Sex, Site
rel_delta_left_hemisphere	Relative	ADM	delta left hemisphere	1.40655	0.237744	0.0104649	0.0717046	0.789286	0.000538842	1.90183	0.170188	0.0140979	Age, Sex, Site
log_delta_left_hemisphere	Other	ADM	log delta left hemisphere	0.249695	0.618116	0.00187389	0.342265	0.559516	0.00256681	0.167114	0.683347	0.00125492	Age, Sex, Site
abs_theta_left_hemisphere	Absolute	ADM	theta left hemisphere	1.27317	0.261203	0.00948196	0.592321	0.442888	0.0044338	0.486051	0.486911	0.00364121	Age, Sex, Site
rel_theta_left_hemisphere	Relative	ADM	theta left hemisphere	1.32518	0.25173	0.00986546	0.000224005	0.988081	1.68424e-06	1.29533	0.257115	0.00964536	Age, Sex, Site
log_theta_left_hemisphere	Other	ADM	log theta left hemisphere	0.357781	0.550758	0.00268287	0.290523	0.590787	0.00217962	0.0339701	0.854051	0.000255349	Age, Sex, Site
abs_alpha_left_hemisphere	Absolute	ADM	alpha left hemisphere	1.1696	0.28144	0.00871735	0.640832	0.424837	0.00479518	0.497322	0.481913	0.00372533	Age, Sex, Site
rel_alpha_left_hemisphere	Relative	ADM	alpha left hemisphere	1.08036	0.300502	0.00805757	0.172605	0.678476	0.0012961	0.407119	0.524533	0.0030517	Age, Sex, Site
log_alpha_left_hemisphere	Other	ADM	log alpha left hemisphere	0.569454	0.45181	0.00426335	0.183877	0.668756	0.00138063	0.0481127	0.826717	0.000361619	Age, Sex, Site
abs_beta_left_hemisphere	Absolute	ADM	beta left hemisphere	1.02708	0.312685	0.00766323	0.678882	0.411447	0.00507846	0.440861	0.507857	0.00330379	Age, Sex, Site
rel_beta_left_hemisphere	Relative	ADM	beta left hemisphere	0.244988	0.621443	0.00183863	0.126192	0.722976	0.00094791	0.170241	0.680562	0.00127837	Age, Sex, Site
log_beta_left_hemisphere	Other	ADM	log beta left hemisphere	1.4425	0.23187	0.0107295	0.233299	0.629882	0.00175106	0.723913	0.396392	0.00541349	Age, Sex, Site
abs_gamma_l_left_hemisphere	Absolute	ADM	gamma l left hemisphere	0.0115743	0.914488	8.70169e-05	0.303884	0.582382	0.00227964	0.0446129	0.833041	0.000335323	Age, Sex, Site
rel_gamma_l_left_hemisphere	Relative	ADM	gamma l left hemisphere	0.688979	0.407999	0.0051536	0.00487676	0.944431	3.6666e-05	0.608817	0.43662	0.00455672	Age, Sex, Site
log_gamma_l_left_hemisphere	Other	ADM	log gamma l left hemisphere	2.34929	0.127715	0.0173572	0.234619	0.628916	0.00176095	0.84699	0.359072	0.00632804	Age, Sex, Site
abs_gamma_h_left_hemisphere	Absolute	ADM	gamma h left hemisphere	0.0944991	0.759014	0.000710015	1.4807	0.22582	0.0110105	0.256005	0.613716	0.00192115	Age, Sex, Site
rel_gamma_h_left_hemisphere	Relative	ADM	gamma h left hemisphere	0.0479896	0.826935	0.000360694	0.475765	0.491549	0.00356443	0.012392	0.911531	9.31641e-05	Age, Sex, Site
log_gamma_h_left_hemisphere	Other	ADM	log gamma h left hemisphere	2.25474	0.135576	0.0166704	0.981316	0.323673	0.00732428	0.162945	0.687108	0.00122365	Age, Sex, Site
asym_inter_delta	Other	ADM	asym inter delta	0.505395	0.478384	0.00378557	0.305028	0.581674	0.0022882	0.41925	0.518428	0.00314235	Age, Sex, Site
asym_rc_l_delta	Other	ADM	asym rc l delta	1.74204	0.189148	0.0129287	0.261868	0.609688	0.00196507	0.0730306	0.787393	0.000548801	Age, Sex, Site
asym_rc_r_delta	Other	ADM	asym rc r delta	0.340176	0.560715	0.00255119	0.373135	0.542343	0.00279768	0.0454816	0.831448	0.00034185	Age, Sex, Site
asym_ml_l_delta	Other	ADM	asym ml l delta	1.21935	0.271483	0.00908473	0.768861	0.382151	0.00574768	0.00342782	0.9534	2.57724e-05	Age, Sex, Site
asym_ml_r_delta	Other	ADM	asym ml r delta	0.491074	0.484673	0.00367871	0.0777609	0.780788	0.000584327	0.624856	0.430656	0.0046762	Age, Sex, Site
asym_inter_theta	Other	ADM	asym inter theta	0.420419	0.517846	0.00315109	0.435885	0.510257	0.00326662	0.508481	0.477046	0.00380861	Age, Sex, Site
asym_rc_l_theta	Other	ADM	asym rc l theta	2.19618	0.140719	0.0162444	0.360468	0.549268	0.00270296	0.0598316	0.807139	0.00044966	Age, Sex, Site
asym_rc_r_theta	Other	ADM	asym rc r theta	0.409308	0.523421	0.00306806	0.305433	0.581424	0.00229123	0.0660351	0.797597	0.000496258	Age, Sex, Site
asym_ml_l_theta	Other	ADM	asym ml l theta	1.48169	0.225665	0.0110178	0.798194	0.373248	0.00596566	0.0206951	0.88583	0.000155578	Age, Sex, Site
asym_ml_r_theta	Other	ADM	asym ml r theta	0.48161	0.488904	0.00360807	0.133802	0.715103	0.00100502	0.498825	0.481252	0.00373655	Age, Sex, Site
asym_inter_alpha	Other	ADM	asym inter alpha	0.223466	0.637187	0.00167737	0.57201	0.450799	0.00428241	0.627542	0.429669	0.0046962	Age, Sex, Site
asym_rc_l_alpha	Other	ADM	asym rc l alpha	3.17457	0.0770751	0.0233125	0.387079	0.534904	0.00290192	0.0413109	0.83925	0.000310512	Age, Sex, Site
asym_rc_r_alpha	Other	ADM	asym rc r alpha	0.642838	0.424115	0.00481012	0.220014	0.639797	0.00165151	0.0572972	0.811188	0.000430621	Age, Sex, Site
asym_ml_l_alpha	Other	ADM	asym ml l alpha	1.5738	0.211856	0.0116947	0.781398	0.378309	0.00584086	0.0833088	0.773312	0.00062599	Age, Sex, Site
asym_ml_r_alpha	Other	ADM	asym ml r alpha	0.44708	0.504884	0.00335025	0.333593	0.564527	0.00250195	0.280014	0.597574	0.00210094	Age, Sex, Site
asym_inter_beta	Other	ADM	asym inter beta	0.00241187	0.960905	1.8134e-05	0.662609	0.417096	0.00495732	2.29225	0.132394	0.016943	Age, Sex, Site
asym_rc_l_beta	Other	ADM	asym rc l beta	3.59617	0.0600818	0.026327	0.234996	0.628641	0.00176377	0.0633395	0.801682	0.00047601	Age, Sex, Site
asym_rc_r_beta	Other	ADM	asym rc r beta	0.906095	0.342879	0.00676664	0.122787	0.726586	0.000922358	0.00374613	0.951287	2.81656e-05	Age, Sex, Site
asym_ml_l_beta	Other	ADM	asym ml l beta	1.53324	0.217808	0.0113968	0.227727	0.633998	0.00170931	0.0090474	0.924364	6.80209e-05	Age, Sex, Site
asym_ml_r_beta	Other	ADM	asym ml r beta	0.134755	0.714135	0.00101217	1.54912	0.215455	0.0115134	0.297569	0.586324	0.00223236	Age, Sex, Site
asym_inter_gamma_l	Other	ADM	asym inter gamma l	0.0011438	0.973071	8.59994e-06	0.657696	0.418824	0.00492075	2.23537	0.137253	0.0165295	Age, Sex, Site
asym_rc_l_gamma_l	Other	ADM	asym rc l gamma l	0.747772	0.388739	0.00559091	0.0397734	0.842229	0.000298959	0.278486	0.598575	0.0020895	Age, Sex, Site
asym_rc_r_gamma_l	Other	ADM	asym rc r gamma l	0.014576	0.904086	0.000109582	0.000344624	0.985217	2.59115e-06	0.0871233	0.768327	0.000654634	Age, Sex, Site
asym_ml_l_gamma_l	Other	ADM	asym ml l gamma l	1.61467	0.206055	0.0119947	0.0633742	0.801629	0.000476271	0.000995128	0.974882	7.48211e-06	Age, Sex, Site
asym_ml_r_gamma_l	Other	ADM	asym ml r gamma l	0.725106	0.396005	0.00542236	1.27387	0.261073	0.00948713	0.000544981	0.98141	4.09758e-06	Age, Sex, Site
asym_inter_gamma_h	Other	ADM	asym inter gamma h	0.313933	0.576219	0.00235484	0.245937	0.620769	0.00184574	3.78037	0.0539682	0.0276382	Age, Sex, Site
asym_rc_l_gamma_h	Other	ADM	asym rc l gamma h	0.711569	0.400438	0.00532167	0.335301	0.563534	0.00251472	0.00744028	0.931392	5.59389e-05	Age, Sex, Site
asym_rc_r_gamma_h	Other	ADM	asym rc r gamma h	0.285911	0.593746	0.00214509	0.00431767	0.947708	3.24626e-05	0.0736494	0.786516	0.000553448	Age, Sex, Site
asym_ml_l_gamma_h	Other	ADM	asym ml l gamma h	0.187095	0.666046	0.00140475	0.11013	0.740519	0.00082736	0.200862	0.654756	0.00150796	Age, Sex, Site
asym_ml_r_gamma_h	Other	ADM	asym ml r gamma h	0.00320329	0.954951	2.40843e-05	3.00312	0.0854222	0.0220813	0.0402812	0.841238	0.000302775	Age, Sex, Site
mse_fine_right_frontal	MSE	ADM	fine right frontal	0.0463154	0.829933	0.000348115	0.231143	0.631468	0.0017349	0.174252	0.677033	0.00130845	Age, Sex, Site
mse_mid_right_frontal	MSE	ADM	mid right frontal	0.300519	0.584476	0.00225445	0.0262863	0.871449	0.000197602	0.480763	0.489286	0.00360174	Age, Sex, Site
mse_coarse_right_frontal	MSE	ADM	coarse right frontal	1.08212	0.300112	0.00807056	0.10206	0.749873	0.000766776	1.67241	0.198178	0.0124184	Age, Sex, Site
mse_fine_left_frontal	MSE	ADM	fine left frontal	0.0387298	0.844285	0.000291117	0.0446063	0.833053	0.000335273	0.4029	0.526686	0.00302017	Age, Sex, Site
mse_mid_left_frontal	MSE	ADM	mid left frontal	0.822403	0.366119	0.00614548	0.185661	0.66725	0.001394	0.499828	0.480813	0.00374403	Age, Sex, Site
mse_coarse_left_frontal	MSE	ADM	coarse left frontal	1.30732	0.254934	0.00973382	0.289025	0.591745	0.00216841	1.72812	0.190914	0.0128267	Age, Sex, Site
mse_fine_right_centroparietal	MSE	ADM	fine right centroparietal	1.01559	0.315398	0.00757811	0.32674	0.56855	0.00245067	0.983986	0.323018	0.00734406	Age, Sex, Site
mse_mid_right_centroparietal	MSE	ADM	mid right centroparietal	0.018704	0.891425	0.000140612	0.0231922	0.879189	0.000174347	0.042582	0.83683	0.000320063	Age, Sex, Site
mse_coarse_right_centroparietal	MSE	ADM	coarse right centroparietal	0.0618237	0.80402	0.000464624	0.0470475	0.828615	0.000353616	0.380285	0.538505	0.00285113	Age, Sex, Site
mse_fine_left_centroparietal	MSE	ADM	fine left centroparietal	0.231505	0.631201	0.00173761	0.093033	0.760833	0.000699008	1.68396	0.196646	0.012503	Age, Sex, Site
mse_mid_left_centroparietal	MSE	ADM	mid left centroparietal	0.0278033	0.867825	0.000209003	0.103013	0.748747	0.000773936	0.276644	0.599785	0.00207571	Age, Sex, Site
mse_coarse_left_centroparietal	MSE	ADM	coarse left centroparietal	0.0531359	0.818048	0.000399359	0.148069	0.701003	0.00111206	0.0974892	0.755353	0.000732464	Age, Sex, Site
mse_fine_right_occipito_par	MSE	ADM	fine right occipito par	0.0457096	0.831032	0.000343563	0.163892	0.686248	0.00123076	0.342241	0.55953	0.00256663	Age, Sex, Site
mse_mid_right_occipito_par	MSE	ADM	mid right occipito par	0.0301186	0.862485	0.000226404	0.444353	0.506184	0.00332988	0.0157639	0.900274	0.000118511	Age, Sex, Site
mse_coarse_right_occipito_par	MSE	ADM	coarse right occipito par	4.10412e-06	0.998387	3.08581e-08	0.216213	0.642701	0.00162302	1.53018	0.218265	0.0113742	Age, Sex, Site
mse_fine_left_occipito_par	MSE	ADM	fine left occipito par	0.0497826	0.823784	0.000374166	0.287375	0.592803	0.00215606	0.765792	0.3831	0.00572487	Age, Sex, Site
mse_mid_left_occipito_par	MSE	ADM	mid left occipito par	0.213151	0.645063	0.00160007	0.859965	0.355428	0.00642437	0.114909	0.735157	0.000863235	Age, Sex, Site
mse_coarse_left_occipito_par	MSE	ADM	coarse left occipito par	0.0304847	0.86166	0.000229156	0.453995	0.501613	0.00340188	0.351576	0.554229	0.00263646	Age, Sex, Site
mse_fine_frontal	MSE	ADM	fine frontal	0.00617028	0.937508	4.6391e-05	0.0594183	0.807793	0.000446555	0.0761391	0.783028	0.000572147	Age, Sex, Site
mse_mid_frontal	MSE	ADM	mid frontal	0.442382	0.507127	0.00331515	0.101083	0.751032	0.000759448	0.695828	0.405685	0.00520456	Age, Sex, Site
mse_coarse_frontal	MSE	ADM	coarse frontal	1.19739	0.275822	0.00892258	0.205992	0.650667	0.00154642	2.15529	0.14444	0.0159468	Age, Sex, Site
mse_fine_occipital	MSE	ADM	fine occipital	0.0114132	0.915083	8.58061e-05	0.600679	0.439695	0.00449608	0.282393	0.596023	0.00211876	Age, Sex, Site
mse_mid_occipital	MSE	ADM	mid occipital	0.104674	0.7468	0.000786402	1.62547	0.204553	0.012074	0.0490344	0.825092	0.000368544	Age, Sex, Site
mse_coarse_occipital	MSE	ADM	coarse occipital	0.0382748	0.845191	0.000287698	0.946731	0.332319	0.00706797	0.384333	0.536354	0.00288139	Age, Sex, Site
mse_fine_central	MSE	ADM	fine central	0.748011	0.388664	0.00559269	0.152809	0.696491	0.00114762	0.538188	0.464476	0.00403022	Age, Sex, Site
mse_mid_central	MSE	ADM	mid central	0.48095	0.489202	0.00360314	1.58481	0.210274	0.0117756	0.0126875	0.910487	9.53856e-05	Age, Sex, Site
mse_coarse_central	MSE	ADM	coarse central	0.068642	0.79373	0.000515839	1.43479	0.233115	0.0106727	0.558534	0.456171	0.00418194	Age, Sex, Site
mse_fine_left_lateral	MSE	ADM	fine left lateral	0.00160971	0.968057	1.21029e-05	0.0111603	0.916025	8.39053e-05	0.883832	0.348859	0.00660148	Age, Sex, Site
mse_mid_left_lateral	MSE	ADM	mid left lateral	0.153597	0.695748	0.00115353	0.25223	0.61634	0.00189287	3.07597e-06	0.998603	2.31276e-08	Age, Sex, Site
mse_coarse_left_lateral	MSE	ADM	coarse left lateral	0.304787	0.581823	0.00228639	0.291494	0.590168	0.00218689	0.450495	0.503264	0.00337574	Age, Sex, Site
mse_fine_right_lateral	MSE	ADM	fine right lateral	0.208688	0.648543	0.00156663	0.814077	0.368549	0.00608364	0.811572	0.369284	0.00606504	Age, Sex, Site
mse_mid_right_lateral	MSE	ADM	mid right lateral	0.078302	0.780047	0.000588391	0.0543656	0.815992	0.000408597	0.0288237	0.865445	0.000216673	Age, Sex, Site
mse_coarse_right_lateral	MSE	ADM	coarse right lateral	0.277936	0.598935	0.00208539	0.0324551	0.857307	0.000243964	0.980341	0.323913	0.00731705	Age, Sex, Site
mse_fine_right_hemisphere	MSE	ADM	fine right hemisphere	0.29636	0.587085	0.00222331	0.143201	0.705723	0.00107554	0.479621	0.489801	0.00359322	Age, Sex, Site
mse_mid_right_hemisphere	MSE	ADM	mid right hemisphere	0.0212052	0.884442	0.000159412	0.055118	0.814747	0.000414249	0.0886098	0.766416	0.000665796	Age, Sex, Site
mse_coarse_right_hemisphere	MSE	ADM	coarse right hemisphere	0.320085	0.57251	0.00240087	0.0608723	0.805503	0.000457477	1.30724	0.254948	0.00973322	Age, Sex, Site
mse_fine_left_hemisphere	MSE	ADM	fine left hemisphere	0.0279217	0.867547	0.000209894	0.000621143	0.980154	4.67023e-06	0.976439	0.324874	0.00728814	Age, Sex, Site
mse_mid_left_hemisphere	MSE	ADM	mid left hemisphere	0.0372494	0.847253	0.000279992	0.314992	0.575578	0.00236276	4.17707e-05	0.994853	3.14066e-07	Age, Sex, Site
mse_coarse_left_hemisphere	MSE	ADM	coarse left hemisphere	0.305148	0.5816	0.00228909	0.289913	0.591177	0.00217505	0.677693	0.411856	0.0050696	Age, Sex, Site
mse_fine_global	MSE	ADM	fine global	0.18457	0.66817	0.00138582	0.0189589	0.890692	0.000142528	0.729255	0.39466	0.00545322	Age, Sex, Site
mse_mid_global	MSE	ADM	mid global	0.00366563	0.951813	2.75603e-05	0.269471	0.60455	0.002022	0.0124425	0.911352	9.35436e-05	Age, Sex, Site
mse_coarse_global	MSE	ADM	coarse global	0.216557	0.642437	0.0016256	0.251412	0.616911	0.00188675	0.927139	0.337355	0.00692271	Age, Sex, Site
ispc_theta_right_frontal	ISPC	ADM	theta right frontal	0.0732546	0.787075	0.000550483	0.412864	0.521626	0.00309463	0.361164	0.548884	0.00270816	Age, Sex, Site
ispc_alpha_right_frontal	ISPC	ADM	alpha right frontal	0.000278121	0.986719	2.09113e-06	0.179836	0.672199	0.00135033	0.0313522	0.859726	0.000235675	Age, Sex, Site
ispc_theta_left_frontal	ISPC	ADM	theta left frontal	0.008894	0.925006	6.68677e-05	0.0791957	0.778828	0.000595102	1.44888	0.230845	0.0107765	Age, Sex, Site
ispc_alpha_left_frontal	ISPC	ADM	alpha left frontal	0.102162	0.749752	0.000767545	0.0547335	0.815382	0.000411361	0.835619	0.362307	0.00624362	Age, Sex, Site
ispc_theta_right_centroparietal	ISPC	ADM	theta right centroparietal	0.370331	0.543862	0.00277671	0.724611	0.396166	0.00541868	0.596636	0.441235	0.00446595	Age, Sex, Site
ispc_alpha_right_centroparietal	ISPC	ADM	alpha right centroparietal	0.215848	0.642981	0.00162029	1.33977	0.24915	0.00997297	0.142082	0.706821	0.00106715	Age, Sex, Site
ispc_theta_left_centroparietal	ISPC	ADM	theta left centroparietal	0.24361	0.622425	0.0018283	0.140553	0.708329	0.00105567	0.672924	0.413502	0.00503411	Age, Sex, Site
ispc_alpha_left_centroparietal	ISPC	ADM	alpha left centroparietal	0.0201051	0.887459	0.000151143	0.407324	0.524429	0.00305323	0.28078	0.597074	0.00210668	Age, Sex, Site
ispc_theta_right_occipito_par	ISPC	ADM	theta right occipito par	0.491194	0.484619	0.0036796	0.0381229	0.845495	0.000286556	1.76532	0.186237	0.0130992	Age, Sex, Site
ispc_alpha_right_occipito_par	ISPC	ADM	alpha right occipito par	0.0577524	0.810454	0.00043404	0.0445697	0.83312	0.000334998	0.554573	0.457769	0.00415241	Age, Sex, Site
ispc_theta_left_occipito_par	ISPC	ADM	theta left occipito par	0.0376063	0.846532	0.000282674	0.285112	0.594262	0.00213911	1.64113	0.202399	0.0121889	Age, Sex, Site
ispc_alpha_left_occipito_par	ISPC	ADM	alpha left occipito par	0.0159642	0.899646	0.000120017	0.042414	0.837148	0.0003188	0.734913	0.392837	0.0054953	Age, Sex, Site
ispc_theta_frontal	ISPC	ADM	theta frontal	0.0254867	0.873403	0.000191592	0.0932781	0.760528	0.000700848	0.950825	0.33128	0.00709832	Age, Sex, Site
ispc_alpha_frontal	ISPC	ADM	alpha frontal	0.0470991	0.828523	0.000354003	0.0237445	0.87777	0.000178498	0.486267	0.486814	0.00364282	Age, Sex, Site
ispc_theta_occipital	ISPC	ADM	theta occipital	0.175864	0.675629	0.00132054	0.901606	0.344074	0.00673335	1.37433	0.243164	0.0102277	Age, Sex, Site
ispc_alpha_occipital	ISPC	ADM	alpha occipital	0.0022897	0.961907	1.72155e-05	0.559662	0.455717	0.00419035	0.435399	0.510493	0.00326299	Age, Sex, Site
ispc_theta_central	ISPC	ADM	theta central	0.00143547	0.969834	1.07929e-05	0.0257652	0.872719	0.000193686	2.42277	0.12196	0.0178904	Age, Sex, Site
ispc_alpha_central	ISPC	ADM	alpha central	0.046126	0.830276	0.000346692	0.194643	0.659797	0.00146134	1.19917	0.275466	0.00893578	Age, Sex, Site
ispc_theta_left_lateral	ISPC	ADM	theta left lateral	0.00334932	0.953936	2.51823e-05	0.0261946	0.871672	0.000196913	1.32769	0.251284	0.00988395	Age, Sex, Site
ispc_alpha_left_lateral	ISPC	ADM	alpha left lateral	0.0218951	0.882591	0.000164598	0.00567521	0.940062	4.26689e-05	0.493296	0.483688	0.00369529	Age, Sex, Site
ispc_theta_right_lateral	ISPC	ADM	theta right lateral	0.584945	0.445736	0.00437882	0.228639	0.63332	0.00171614	0.597384	0.440949	0.00447152	Age, Sex, Site
ispc_alpha_right_lateral	ISPC	ADM	alpha right lateral	0.290719	0.590661	0.00218109	0.824085	0.36563	0.00615798	0.0793591	0.778606	0.000596329	Age, Sex, Site
ispc_theta_right_hemisphere	ISPC	ADM	theta right hemisphere	0.398777	0.528805	0.00298936	0.0384404	0.844861	0.000288942	0.886904	0.348025	0.00662428	Age, Sex, Site
ispc_alpha_right_hemisphere	ISPC	ADM	alpha right hemisphere	0.10339	0.748303	0.000776765	0.345991	0.557389	0.00259469	0.197825	0.657205	0.0014852	Age, Sex, Site
ispc_theta_left_hemisphere	ISPC	ADM	theta left hemisphere	0.0838504	0.772597	0.000630057	0.00821294	0.927927	6.17476e-05	1.2974	0.256736	0.00966064	Age, Sex, Site
ispc_alpha_left_hemisphere	ISPC	ADM	alpha left hemisphere	0.0076255	0.930545	5.73313e-05	0.0199497	0.887891	0.000149975	0.583182	0.44642	0.00436568	Age, Sex, Site
ispc_theta_global	ISPC	ADM	theta global	0.151827	0.697419	0.00114025	0.00360776	0.952194	2.71253e-05	1.3035	0.255625	0.00970566	Age, Sex, Site
ispc_alpha_global	ISPC	ADM	alpha global	0.00319145	0.955034	2.39953e-05	0.13579	0.713089	0.00101993	0.490996	0.484707	0.00367812	Age, Sex, Site
faa_f4minus_f3_alpha	FAA	ADM	f4minus f3 alpha	0.277738	0.599066	0.0020839	0.00624187	0.937147	4.69292e-05	0.0659044	0.797793	0.000495276	Age, Sex, Site
abs_delta_right_frontal	Absolute	PLA	delta right frontal	3.034	0.085	0.033	0.608	0.438	0.007	5.228	0.025	0.055	Age, Sex, Site
rel_delta_right_frontal	Relative	PLA	delta right frontal	3.354	0.07	0.036	0.035	0.852	0	0.883	0.35	0.01	Age, Sex, Site
log_delta_right_frontal	Other	PLA	log delta right frontal	1.031	0.313	0.011	0	0.994	0	2.057	0.155	0.022	Age, Sex, Site
abs_theta_right_frontal	Absolute	PLA	theta right frontal	3.992	0.049	0.042	0.928	0.338	0.01	6.079	0.016	0.063	Age, Sex, Site
rel_theta_right_frontal	Relative	PLA	theta right frontal	4.815	0.031	0.051	0.082	0.775	0.001	1.203	0.276	0.013	Age, Sex, Site
log_theta_right_frontal	Other	PLA	log theta right frontal	1.334	0.251	0.015	0.003	0.96	0	2.254	0.137	0.024	Age, Sex, Site
abs_alpha_right_frontal	Absolute	PLA	alpha right frontal	4.552	0.036	0.048	1.098	0.298	0.012	7.221	0.009	0.074	Age, Sex, Site
rel_alpha_right_frontal	Relative	PLA	alpha right frontal	6.56	0.012	0.068	0.113	0.737	0.001	1.881	0.174	0.02	Age, Sex, Site
log_alpha_right_frontal	Other	PLA	log alpha right frontal	1.695	0.196	0.018	0.011	0.917	0	2.65	0.107	0.029	Age, Sex, Site
abs_beta_right_frontal	Absolute	PLA	beta right frontal	1.257	0.265	0.014	0.63	0.43	0.007	5.85	0.018	0.061	Age, Sex, Site
rel_beta_right_frontal	Relative	PLA	beta right frontal	1.999	0.161	0.022	0.019	0.89	0	0.594	0.443	0.007	Age, Sex, Site
log_beta_right_frontal	Other	PLA	log beta right frontal	0.146	0.703	0.002	0.001	0.976	0	2.236	0.138	0.024	Age, Sex, Site
abs_gamma_l_right_frontal	Absolute	PLA	gamma l right frontal	2.605	0.11	0.028	0.141	0.708	0.002	0.016	0.899	0	Age, Sex, Site
rel_gamma_l_right_frontal	Relative	PLA	gamma l right frontal	6.084	0.016	0.063	0.004	0.953	0	0.89	0.348	0.01	Age, Sex, Site
log_gamma_l_right_frontal	Other	PLA	log gamma l right frontal	3.861	0.053	0.041	0.01	0.919	0	0.002	0.96	0	Age, Sex, Site
abs_gamma_h_right_frontal	Absolute	PLA	gamma h right frontal	0.043	0.836	0	0.73	0.395	0.008	0.243	0.624	0.003	Age, Sex, Site
rel_gamma_h_right_frontal	Relative	PLA	gamma h right frontal	0.032	0.858	0	0.948	0.333	0.01	1.528	0.22	0.017	Age, Sex, Site
log_gamma_h_right_frontal	Other	PLA	log gamma h right frontal	0.007	0.933	0	1.052	0.308	0.012	0.315	0.576	0.003	Age, Sex, Site
abs_delta_left_frontal	Absolute	PLA	delta left frontal	0.47	0.495	0.005	1.065	0.305	0.012	0.295	0.588	0.003	Age, Sex, Site
rel_delta_left_frontal	Relative	PLA	delta left frontal	5.567	0.02	0.058	0.01	0.922	0	2.641	0.108	0.029	Age, Sex, Site
log_delta_left_frontal	Other	PLA	log delta left frontal	1.292	0.259	0.014	0.038	0.847	0	2.952	0.089	0.032	Age, Sex, Site
abs_theta_left_frontal	Absolute	PLA	theta left frontal	0.447	0.505	0.005	1.065	0.305	0.012	0.359	0.55	0.004	Age, Sex, Site
rel_theta_left_frontal	Relative	PLA	theta left frontal	6.695	0.011	0.069	0.007	0.934	0	2.767	0.1	0.03	Age, Sex, Site
log_theta_left_frontal	Other	PLA	log theta left frontal	1.39	0.242	0.015	0.033	0.857	0	2.904	0.092	0.031	Age, Sex, Site
abs_alpha_left_frontal	Absolute	PLA	alpha left frontal	0.415	0.521	0.005	1.091	0.299	0.012	0.396	0.531	0.004	Age, Sex, Site
rel_alpha_left_frontal	Relative	PLA	alpha left frontal	7.292	0.008	0.075	0.003	0.956	0	2.998	0.087	0.032	Age, Sex, Site
log_alpha_left_frontal	Other	PLA	log alpha left frontal	1.406	0.239	0.015	0.042	0.839	0	2.966	0.088	0.032	Age, Sex, Site
abs_beta_left_frontal	Absolute	PLA	beta left frontal	0.169	0.682	0.002	1.168	0.283	0.013	0.237	0.628	0.003	Age, Sex, Site
rel_beta_left_frontal	Relative	PLA	beta left frontal	1.042	0.31	0.011	0.01	0.922	0	0.162	0.688	0.002	Age, Sex, Site
log_beta_left_frontal	Other	PLA	log beta left frontal	0	0.984	0	0.022	0.882	0	1.385	0.242	0.015	Age, Sex, Site
abs_gamma_l_left_frontal	Absolute	PLA	gamma l left frontal	1.605	0.208	0.018	0.737	0.393	0.008	0.132	0.717	0.001	Age, Sex, Site
rel_gamma_l_left_frontal	Relative	PLA	gamma l left frontal	6.748	0.011	0.07	0.084	0.772	0.001	1.198	0.277	0.013	Age, Sex, Site
log_gamma_l_left_frontal	Other	PLA	log gamma l left frontal	4.461	0.037	0.047	0.024	0.876	0	0.019	0.891	0	Age, Sex, Site
abs_gamma_h_left_frontal	Absolute	PLA	gamma h left frontal	0.014	0.906	0	2.51	0.117	0.027	0.406	0.526	0.004	Age, Sex, Site
rel_gamma_h_left_frontal	Relative	PLA	gamma h left frontal	0.109	0.742	0.001	0.839	0.362	0.009	1.782	0.185	0.019	Age, Sex, Site
log_gamma_h_left_frontal	Other	PLA	log gamma h left frontal	0.122	0.728	0.001	1.244	0.268	0.014	0.03	0.863	0	Age, Sex, Site
abs_delta_right_centroparietal	Absolute	PLA	delta right centroparietal	0.024	0.878	0	2.305	0.132	0.025	0.493	0.485	0.005	Age, Sex, Site
rel_delta_right_centroparietal	Relative	PLA	delta right centroparietal	5.833	0.018	0.061	1.619	0.207	0.018	0.975	0.326	0.011	Age, Sex, Site
log_delta_right_centroparietal	Other	PLA	log delta right centroparietal	0.619	0.434	0.007	1.161	0.284	0.013	1.693	0.196	0.018	Age, Sex, Site
abs_theta_right_centroparietal	Absolute	PLA	theta right centroparietal	0.089	0.766	0.001	2.031	0.158	0.022	0.75	0.389	0.008	Age, Sex, Site
rel_theta_right_centroparietal	Relative	PLA	theta right centroparietal	8.932	0.004	0.09	1.341	0.25	0.015	1.867	0.175	0.02	Age, Sex, Site
log_theta_right_centroparietal	Other	PLA	log theta right centroparietal	0.793	0.376	0.009	1.01	0.318	0.011	1.891	0.172	0.021	Age, Sex, Site
abs_alpha_right_centroparietal	Absolute	PLA	alpha right centroparietal	0.204	0.652	0.002	1.629	0.205	0.018	1.143	0.288	0.013	Age, Sex, Site
rel_alpha_right_centroparietal	Relative	PLA	alpha right centroparietal	12.418	0.001	0.121	0.552	0.46	0.006	3.854	0.053	0.041	Age, Sex, Site
log_alpha_right_centroparietal	Other	PLA	log alpha right centroparietal	0.85	0.359	0.009	0.667	0.416	0.007	2.218	0.14	0.024	Age, Sex, Site
abs_beta_right_centroparietal	Absolute	PLA	beta right centroparietal	0.376	0.541	0.004	1.223	0.272	0.013	1.423	0.236	0.016	Age, Sex, Site
rel_beta_right_centroparietal	Relative	PLA	beta right centroparietal	4.316	0.041	0.046	0.107	0.744	0.001	1.521	0.221	0.017	Age, Sex, Site
log_beta_right_centroparietal	Other	PLA	log beta right centroparietal	0.099	0.753	0.001	0.118	0.732	0.001	0.989	0.323	0.011	Age, Sex, Site
abs_gamma_l_right_centroparietal	Absolute	PLA	gamma l right centroparietal	3.24	0.075	0.035	0.027	0.87	0	0.011	0.915	0	Age, Sex, Site
rel_gamma_l_right_centroparietal	Relative	PLA	gamma l right centroparietal	10.482	0.002	0.104	1.311	0.255	0.014	1.735	0.191	0.019	Age, Sex, Site
log_gamma_l_right_centroparietal	Other	PLA	log gamma l right centroparietal	4.85	0.03	0.051	0.057	0.811	0.001	0.024	0.877	0	Age, Sex, Site
abs_gamma_h_right_centroparietal	Absolute	PLA	gamma h right centroparietal	1.072	0.303	0.012	0.481	0.49	0.005	0.177	0.675	0.002	Age, Sex, Site
rel_gamma_h_right_centroparietal	Relative	PLA	gamma h right centroparietal	0.095	0.759	0.001	0.573	0.451	0.006	0.969	0.328	0.011	Age, Sex, Site
log_gamma_h_right_centroparietal	Other	PLA	log gamma h right centroparietal	0.623	0.432	0.007	1.122	0.292	0.012	0.007	0.935	0	Age, Sex, Site
abs_delta_left_centroparietal	Absolute	PLA	delta left centroparietal	3.821	0.054	0.041	2.13	0.148	0.023	4.457	0.038	0.047	Age, Sex, Site
rel_delta_left_centroparietal	Relative	PLA	delta left centroparietal	3.616	0.06	0.039	1.162	0.284	0.013	2.582	0.112	0.028	Age, Sex, Site
log_delta_left_centroparietal	Other	PLA	log delta left centroparietal	0.648	0.423	0.007	0.273	0.603	0.003	6.387	0.013	0.066	Age, Sex, Site
abs_theta_left_centroparietal	Absolute	PLA	theta left centroparietal	4.137	0.045	0.044	2.557	0.113	0.028	4.542	0.036	0.048	Age, Sex, Site
rel_theta_left_centroparietal	Relative	PLA	theta left centroparietal	6.172	0.015	0.064	0.893	0.347	0.01	3.367	0.07	0.036	Age, Sex, Site
log_theta_left_centroparietal	Other	PLA	log theta left centroparietal	0.858	0.357	0.009	0.162	0.688	0.002	6.579	0.012	0.068	Age, Sex, Site
abs_alpha_left_centroparietal	Absolute	PLA	alpha left centroparietal	4.352	0.04	0.046	3.046	0.084	0.033	5.04	0.027	0.053	Age, Sex, Site
rel_alpha_left_centroparietal	Relative	PLA	alpha left centroparietal	10.033	0.002	0.1	0.391	0.533	0.004	4.891	0.03	0.052	Age, Sex, Site
log_alpha_left_centroparietal	Other	PLA	log alpha left centroparietal	1.015	0.317	0.011	0.022	0.883	0	6.684	0.011	0.069	Age, Sex, Site
abs_beta_left_centroparietal	Absolute	PLA	beta left centroparietal	2.807	0.097	0.03	3.364	0.07	0.036	5.223	0.025	0.055	Age, Sex, Site
rel_beta_left_centroparietal	Relative	PLA	beta left centroparietal	3.875	0.052	0.041	0.067	0.797	0.001	1.831	0.179	0.02	Age, Sex, Site
log_beta_left_centroparietal	Other	PLA	log beta left centroparietal	0.017	0.897	0	0.163	0.687	0.002	3.914	0.051	0.042	Age, Sex, Site
abs_gamma_l_left_centroparietal	Absolute	PLA	gamma l left centroparietal	1.647	0.203	0.018	0.018	0.894	0	0.023	0.88	0	Age, Sex, Site
rel_gamma_l_left_centroparietal	Relative	PLA	gamma l left centroparietal	8.071	0.006	0.082	0.334	0.565	0.004	1.792	0.184	0.02	Age, Sex, Site
log_gamma_l_left_centroparietal	Other	PLA	log gamma l left centroparietal	4.018	0.048	0.043	0.246	0.621	0.003	0.103	0.749	0.001	Age, Sex, Site
abs_gamma_h_left_centroparietal	Absolute	PLA	gamma h left centroparietal	0.066	0.798	0.001	0.179	0.673	0.002	0.01	0.922	0	Age, Sex, Site
rel_gamma_h_left_centroparietal	Relative	PLA	gamma h left centroparietal	0.01	0.922	0	0.103	0.749	0.001	1.499	0.224	0.016	Age, Sex, Site
log_gamma_h_left_centroparietal	Other	PLA	log gamma h left centroparietal	0.145	0.704	0.002	0.006	0.937	0	0.345	0.558	0.004	Age, Sex, Site
abs_delta_right_occipito_par	Absolute	PLA	delta right occipito par	0.094	0.76	0.001	1.784	0.185	0.019	3.42	0.068	0.037	Age, Sex, Site
rel_delta_right_occipito_par	Relative	PLA	delta right occipito par	4.901	0.029	0.052	1.08	0.302	0.012	2.054	0.155	0.022	Age, Sex, Site
log_delta_right_occipito_par	Other	PLA	log delta right occipito par	0.077	0.783	0.001	1.682	0.198	0.018	2.442	0.122	0.026	Age, Sex, Site
abs_theta_right_occipito_par	Absolute	PLA	theta right occipito par	0.071	0.79	0.001	1.302	0.257	0.014	3.275	0.074	0.035	Age, Sex, Site
rel_theta_right_occipito_par	Relative	PLA	theta right occipito par	6.059	0.016	0.063	1.074	0.303	0.012	2.759	0.1	0.03	Age, Sex, Site
log_theta_right_occipito_par	Other	PLA	log theta right occipito par	0.048	0.827	0.001	1.508	0.223	0.016	2.594	0.111	0.028	Age, Sex, Site
abs_alpha_right_occipito_par	Absolute	PLA	alpha right occipito par	0.11	0.741	0.001	0.727	0.396	0.008	2.657	0.107	0.029	Age, Sex, Site
rel_alpha_right_occipito_par	Relative	PLA	alpha right occipito par	6.135	0.015	0.064	0.896	0.346	0.01	3.924	0.051	0.042	Age, Sex, Site
log_alpha_right_occipito_par	Other	PLA	log alpha right occipito par	0.066	0.798	0.001	1.195	0.277	0.013	2.68	0.105	0.029	Age, Sex, Site
abs_beta_right_occipito_par	Absolute	PLA	beta right occipito par	0.954	0.331	0.01	0.678	0.412	0.007	1.339	0.25	0.015	Age, Sex, Site
rel_beta_right_occipito_par	Relative	PLA	beta right occipito par	2.84	0.095	0.031	0.399	0.529	0.004	1.781	0.185	0.019	Age, Sex, Site
log_beta_right_occipito_par	Other	PLA	log beta right occipito par	1.933	0.168	0.021	0.641	0.426	0.007	0.779	0.38	0.009	Age, Sex, Site
abs_gamma_l_right_occipito_par	Absolute	PLA	gamma l right occipito par	3.012	0.086	0.032	0.36	0.55	0.004	0.643	0.425	0.007	Age, Sex, Site
rel_gamma_l_right_occipito_par	Relative	PLA	gamma l right occipito par	4.499	0.037	0.048	0.967	0.328	0.011	0.782	0.379	0.009	Age, Sex, Site
log_gamma_l_right_occipito_par	Other	PLA	log gamma l right occipito par	5.111	0.026	0.054	0.003	0.954	0	0.038	0.845	0	Age, Sex, Site
abs_gamma_h_right_occipito_par	Absolute	PLA	gamma h right occipito par	3.233	0.076	0.035	0.076	0.784	0.001	1.686	0.197	0.018	Age, Sex, Site
rel_gamma_h_right_occipito_par	Relative	PLA	gamma h right occipito par	0.037	0.847	0	0.068	0.796	0.001	2.693	0.104	0.029	Age, Sex, Site
log_gamma_h_right_occipito_par	Other	PLA	log gamma h right occipito par	3.226	0.076	0.035	0.851	0.359	0.009	0.565	0.454	0.006	Age, Sex, Site
abs_delta_left_occipito_par	Absolute	PLA	delta left occipito par	1.628	0.205	0.018	0.805	0.372	0.009	0.538	0.465	0.006	Age, Sex, Site
rel_delta_left_occipito_par	Relative	PLA	delta left occipito par	8.694	0.004	0.088	0.802	0.373	0.009	1.452	0.231	0.016	Age, Sex, Site
log_delta_left_occipito_par	Other	PLA	log delta left occipito par	1.053	0.308	0.012	0.506	0.479	0.006	2.331	0.13	0.025	Age, Sex, Site
abs_theta_left_occipito_par	Absolute	PLA	theta left occipito par	1.564	0.214	0.017	0.675	0.413	0.007	0.802	0.373	0.009	Age, Sex, Site
rel_theta_left_occipito_par	Relative	PLA	theta left occipito par	10.356	0.002	0.103	0.617	0.434	0.007	2.12	0.149	0.023	Age, Sex, Site
log_theta_left_occipito_par	Other	PLA	log theta left occipito par	1.173	0.282	0.013	0.401	0.528	0.004	2.584	0.111	0.028	Age, Sex, Site
abs_alpha_left_occipito_par	Absolute	PLA	alpha left occipito par	1.06	0.306	0.012	0.563	0.455	0.006	1.204	0.275	0.013	Age, Sex, Site
rel_alpha_left_occipito_par	Relative	PLA	alpha left occipito par	11.038	0.001	0.109	0.478	0.491	0.005	3.212	0.076	0.034	Age, Sex, Site
log_alpha_left_occipito_par	Other	PLA	log alpha left occipito par	0.995	0.321	0.011	0.303	0.584	0.003	2.695	0.104	0.029	Age, Sex, Site
abs_beta_left_occipito_par	Absolute	PLA	beta left occipito par	0.055	0.814	0.001	0.952	0.332	0.01	0.662	0.418	0.007	Age, Sex, Site
rel_beta_left_occipito_par	Relative	PLA	beta left occipito par	3.701	0.058	0.039	0.597	0.442	0.007	1.293	0.259	0.014	Age, Sex, Site
log_beta_left_occipito_par	Other	PLA	log beta left occipito par	0.135	0.715	0.001	0.29	0.592	0.003	0.806	0.372	0.009	Age, Sex, Site
abs_gamma_l_left_occipito_par	Absolute	PLA	gamma l left occipito par	1.385	0.242	0.015	0.684	0.41	0.008	0.296	0.588	0.003	Age, Sex, Site
rel_gamma_l_left_occipito_par	Relative	PLA	gamma l left occipito par	6.471	0.013	0.067	0.813	0.37	0.009	0.664	0.417	0.007	Age, Sex, Site
log_gamma_l_left_occipito_par	Other	PLA	log gamma l left occipito par	3.569	0.062	0.038	0.083	0.775	0.001	0.014	0.905	0	Age, Sex, Site
abs_gamma_h_left_occipito_par	Absolute	PLA	gamma h left occipito par	0.923	0.339	0.01	0.017	0.896	0	1.079	0.302	0.012	Age, Sex, Site
rel_gamma_h_left_occipito_par	Relative	PLA	gamma h left occipito par	0.009	0.926	0	0.097	0.756	0.001	1.783	0.185	0.019	Age, Sex, Site
log_gamma_h_left_occipito_par	Other	PLA	log gamma h left occipito par	1.114	0.294	0.012	0.136	0.713	0.002	0.126	0.723	0.001	Age, Sex, Site
abs_delta_frontal	Absolute	PLA	delta frontal	5.994	0.016	0.062	0.854	0.358	0.009	7.471	0.008	0.077	Age, Sex, Site
rel_delta_frontal	Relative	PLA	delta frontal	7.237	0.009	0.074	0.086	0.77	0.001	2.712	0.103	0.029	Age, Sex, Site
log_delta_frontal	Other	PLA	log delta frontal	2.94	0.09	0.032	0.064	0.801	0.001	4.291	0.041	0.046	Age, Sex, Site
abs_theta_frontal	Absolute	PLA	theta frontal	7.029	0.009	0.072	1.189	0.279	0.013	8.07	0.006	0.082	Age, Sex, Site
rel_theta_frontal	Relative	PLA	theta frontal	8.993	0.004	0.091	0.15	0.7	0.002	3.098	0.082	0.033	Age, Sex, Site
log_theta_frontal	Other	PLA	log theta frontal	3.253	0.075	0.035	0.101	0.752	0.001	4.477	0.037	0.047	Age, Sex, Site
abs_alpha_frontal	Absolute	PLA	alpha frontal	7.403	0.008	0.076	1.31	0.255	0.014	8.91	0.004	0.09	Age, Sex, Site
rel_alpha_frontal	Relative	PLA	alpha frontal	10.021	0.002	0.1	0.128	0.721	0.001	3.728	0.057	0.04	Age, Sex, Site
log_alpha_frontal	Other	PLA	log alpha frontal	3.4	0.068	0.036	0.127	0.723	0.001	4.845	0.03	0.051	Age, Sex, Site
abs_beta_frontal	Absolute	PLA	beta frontal	2.169	0.144	0.024	0.755	0.387	0.008	6.229	0.014	0.065	Age, Sex, Site
rel_beta_frontal	Relative	PLA	beta frontal	2.245	0.138	0.024	0.044	0.835	0	0.54	0.464	0.006	Age, Sex, Site
log_beta_frontal	Other	PLA	log beta frontal	0.321	0.572	0.004	0.132	0.717	0.001	2.99	0.087	0.032	Age, Sex, Site
abs_gamma_l_frontal	Absolute	PLA	gamma l frontal	2.883	0.093	0.031	0.147	0.703	0.002	0.09	0.765	0.001	Age, Sex, Site
rel_gamma_l_frontal	Relative	PLA	gamma l frontal	7.798	0.006	0.08	0.021	0.884	0	1.618	0.207	0.018	Age, Sex, Site
log_gamma_l_frontal	Other	PLA	log gamma l frontal	4.233	0.043	0.045	0.104	0.748	0.001	0.007	0.931	0	Age, Sex, Site
abs_gamma_h_frontal	Absolute	PLA	gamma h frontal	0.403	0.527	0.004	1.157	0.285	0.013	0.765	0.384	0.008	Age, Sex, Site
rel_gamma_h_frontal	Relative	PLA	gamma h frontal	0.396	0.531	0.004	1.734	0.191	0.019	1.742	0.19	0.019	Age, Sex, Site
log_gamma_h_frontal	Other	PLA	log gamma h frontal	0.073	0.788	0.001	1.284	0.26	0.014	0.199	0.656	0.002	Age, Sex, Site
abs_delta_occipital	Absolute	PLA	delta occipital	1.156	0.285	0.013	0.593	0.443	0.007	0.199	0.657	0.002	Age, Sex, Site
rel_delta_occipital	Relative	PLA	delta occipital	7.586	0.007	0.078	0.581	0.448	0.006	1.01	0.318	0.011	Age, Sex, Site
log_delta_occipital	Other	PLA	log delta occipital	0.113	0.738	0.001	0.366	0.547	0.004	0.871	0.353	0.01	Age, Sex, Site
abs_theta_occipital	Absolute	PLA	theta occipital	1.272	0.262	0.014	0.655	0.421	0.007	0.079	0.78	0.001	Age, Sex, Site
rel_theta_occipital	Relative	PLA	theta occipital	8.583	0.004	0.087	0.453	0.503	0.005	1.719	0.193	0.019	Age, Sex, Site
log_theta_occipital	Other	PLA	log theta occipital	0.132	0.717	0.001	0.29	0.591	0.003	1.039	0.311	0.011	Age, Sex, Site
abs_alpha_occipital	Absolute	PLA	alpha occipital	0.953	0.331	0.01	0.671	0.415	0.007	0.07	0.793	0.001	Age, Sex, Site
rel_alpha_occipital	Relative	PLA	alpha occipital	7.702	0.007	0.079	0.353	0.554	0.004	2.836	0.096	0.031	Age, Sex, Site
log_alpha_occipital	Other	PLA	log alpha occipital	0.058	0.81	0.001	0.209	0.648	0.002	1.165	0.283	0.013	Age, Sex, Site
abs_beta_occipital	Absolute	PLA	beta occipital	0.021	0.885	0	0.585	0.446	0.006	0.068	0.795	0.001	Age, Sex, Site
rel_beta_occipital	Relative	PLA	beta occipital	2.674	0.105	0.029	0.279	0.599	0.003	1.111	0.295	0.012	Age, Sex, Site
log_beta_occipital	Other	PLA	log beta occipital	1.273	0.262	0.014	0.087	0.768	0.001	0.083	0.774	0.001	Age, Sex, Site
abs_gamma_l_occipital	Absolute	PLA	gamma l occipital	1.857	0.176	0.02	0.526	0.47	0.006	0.725	0.397	0.008	Age, Sex, Site
rel_gamma_l_occipital	Relative	PLA	gamma l occipital	5.454	0.022	0.057	0.584	0.447	0.006	0.432	0.513	0.005	Age, Sex, Site
log_gamma_l_occipital	Other	PLA	log gamma l occipital	4.779	0.031	0.05	0.095	0.759	0.001	0.2	0.656	0.002	Age, Sex, Site
abs_gamma_h_occipital	Absolute	PLA	gamma h occipital	1.754	0.189	0.019	0.171	0.68	0.002	2.575	0.112	0.028	Age, Sex, Site
rel_gamma_h_occipital	Relative	PLA	gamma h occipital	0.022	0.882	0	0.052	0.82	0.001	2.116	0.149	0.023	Age, Sex, Site
log_gamma_h_occipital	Other	PLA	log gamma h occipital	2.383	0.126	0.026	0.202	0.654	0.002	1.202	0.276	0.013	Age, Sex, Site
abs_delta_central	Absolute	PLA	delta central	1.268	0.263	0.014	0.333	0.565	0.004	0.129	0.72	0.001	Age, Sex, Site
rel_delta_central	Relative	PLA	delta central	8.828	0.004	0.089	0.949	0.333	0.01	2.977	0.088	0.032	Age, Sex, Site
log_delta_central	Other	PLA	log delta central	1.229	0.271	0.013	0.124	0.726	0.001	2.5	0.117	0.027	Age, Sex, Site
abs_theta_central	Absolute	PLA	theta central	1.578	0.212	0.017	0.252	0.617	0.003	0.043	0.836	0	Age, Sex, Site
rel_theta_central	Relative	PLA	theta central	11.766	0.001	0.116	0.674	0.414	0.007	4.193	0.044	0.045	Age, Sex, Site
log_theta_central	Other	PLA	log theta central	1.419	0.237	0.016	0.036	0.849	0	2.61	0.11	0.028	Age, Sex, Site
abs_alpha_central	Absolute	PLA	alpha central	2.073	0.153	0.023	0.049	0.825	0.001	0.074	0.786	0.001	Age, Sex, Site
rel_alpha_central	Relative	PLA	alpha central	12.843	0.001	0.125	0.264	0.608	0.003	5.305	0.024	0.056	Age, Sex, Site
log_alpha_central	Other	PLA	log alpha central	1.329	0.252	0.015	0.004	0.948	0	2.561	0.113	0.028	Age, Sex, Site
abs_beta_central	Absolute	PLA	beta central	0.641	0.425	0.007	0.214	0.645	0.002	0.265	0.608	0.003	Age, Sex, Site
rel_beta_central	Relative	PLA	beta central	4.558	0.035	0.048	0.128	0.721	0.001	1.335	0.251	0.015	Age, Sex, Site
log_beta_central	Other	PLA	log beta central	0.089	0.766	0.001	0.472	0.494	0.005	0.538	0.465	0.006	Age, Sex, Site
abs_gamma_l_central	Absolute	PLA	gamma l central	2.646	0.107	0.029	0.001	0.979	0	0.531	0.468	0.006	Age, Sex, Site
rel_gamma_l_central	Relative	PLA	gamma l central	8.892	0.004	0.09	0.49	0.486	0.005	1.359	0.247	0.015	Age, Sex, Site
log_gamma_l_central	Other	PLA	log gamma l central	4.883	0.03	0.051	0.507	0.478	0.006	0.198	0.657	0.002	Age, Sex, Site
abs_gamma_h_central	Absolute	PLA	gamma h central	1.465	0.229	0.016	0.09	0.765	0.001	2.715	0.103	0.029	Age, Sex, Site
rel_gamma_h_central	Relative	PLA	gamma h central	0.071	0.791	0.001	0.924	0.339	0.01	2.987	0.087	0.032	Age, Sex, Site
log_gamma_h_central	Other	PLA	log gamma h central	0.856	0.357	0.009	0.196	0.659	0.002	0.334	0.565	0.004	Age, Sex, Site
abs_delta_left_lateral	Absolute	PLA	delta left lateral	0.03	0.862	0	1.257	0.265	0.014	0.037	0.848	0	Age, Sex, Site
rel_delta_left_lateral	Relative	PLA	delta left lateral	1.328	0.252	0.015	0.491	0.485	0.005	1.238	0.269	0.014	Age, Sex, Site
log_delta_left_lateral	Other	PLA	log delta left lateral	0	0.992	0	0.379	0.54	0.004	2.612	0.11	0.028	Age, Sex, Site
abs_theta_left_lateral	Absolute	PLA	theta left lateral	0.019	0.891	0	1.29	0.259	0.014	0.058	0.81	0.001	Age, Sex, Site
rel_theta_left_lateral	Relative	PLA	theta left lateral	2.282	0.134	0.025	0.456	0.501	0.005	1.442	0.233	0.016	Age, Sex, Site
log_theta_left_lateral	Other	PLA	log theta left lateral	0.005	0.942	0	0.338	0.562	0.004	2.576	0.112	0.028	Age, Sex, Site
abs_alpha_left_lateral	Absolute	PLA	alpha left lateral	0.012	0.913	0	1.311	0.255	0.014	0.079	0.779	0.001	Age, Sex, Site
rel_alpha_left_lateral	Relative	PLA	alpha left lateral	4.006	0.048	0.043	0.452	0.503	0.005	2.039	0.157	0.022	Age, Sex, Site
log_alpha_left_lateral	Other	PLA	log alpha left lateral	0.017	0.897	0	0.277	0.6	0.003	2.572	0.112	0.028	Age, Sex, Site
abs_beta_left_lateral	Absolute	PLA	beta left lateral	0	0.997	0	1.222	0.272	0.013	0.102	0.751	0.001	Age, Sex, Site
rel_beta_left_lateral	Relative	PLA	beta left lateral	0.898	0.346	0.01	0.008	0.929	0	0.87	0.353	0.01	Age, Sex, Site
log_beta_left_lateral	Other	PLA	log beta left lateral	0.531	0.468	0.006	0.028	0.867	0	1.742	0.19	0.019	Age, Sex, Site
abs_gamma_l_left_lateral	Absolute	PLA	gamma l left lateral	1.365	0.246	0.015	0.621	0.433	0.007	0.026	0.872	0	Age, Sex, Site
rel_gamma_l_left_lateral	Relative	PLA	gamma l left lateral	5.045	0.027	0.053	0.596	0.442	0.007	1.092	0.299	0.012	Age, Sex, Site
log_gamma_l_left_lateral	Other	PLA	log gamma l left lateral	3.438	0.067	0.037	0.133	0.716	0.001	0.068	0.795	0.001	Age, Sex, Site
abs_gamma_h_left_lateral	Absolute	PLA	gamma h left lateral	0.172	0.679	0.002	0.456	0.501	0.005	0.009	0.923	0	Age, Sex, Site
rel_gamma_h_left_lateral	Relative	PLA	gamma h left lateral	0.809	0.371	0.009	0.186	0.667	0.002	0.577	0.45	0.006	Age, Sex, Site
log_gamma_h_left_lateral	Other	PLA	log gamma h left lateral	0.029	0.866	0	0.04	0.841	0	0.729	0.396	0.008	Age, Sex, Site
abs_delta_right_lateral	Absolute	PLA	delta right lateral	0.005	0.943	0	2.227	0.139	0.024	0.186	0.667	0.002	Age, Sex, Site
rel_delta_right_lateral	Relative	PLA	delta right lateral	1.621	0.206	0.018	1.446	0.232	0.016	0.398	0.53	0.004	Age, Sex, Site
log_delta_right_lateral	Other	PLA	log delta right lateral	0.005	0.946	0	1.501	0.224	0.016	1.269	0.263	0.014	Age, Sex, Site
abs_theta_right_lateral	Absolute	PLA	theta right lateral	0.084	0.773	0.001	2.126	0.148	0.023	0.432	0.513	0.005	Age, Sex, Site
rel_theta_right_lateral	Relative	PLA	theta right lateral	2.589	0.111	0.028	1.243	0.268	0.014	0.75	0.389	0.008	Age, Sex, Site
log_theta_right_lateral	Other	PLA	log theta right lateral	0	0.995	0	1.453	0.231	0.016	1.331	0.252	0.015	Age, Sex, Site
abs_alpha_right_lateral	Absolute	PLA	alpha right lateral	0.328	0.568	0.004	1.804	0.183	0.02	0.918	0.341	0.01	Age, Sex, Site
rel_alpha_right_lateral	Relative	PLA	alpha right lateral	3.977	0.049	0.042	0.774	0.381	0.009	1.687	0.197	0.018	Age, Sex, Site
log_alpha_right_lateral	Other	PLA	log alpha right lateral	0.002	0.968	0	1.303	0.257	0.014	1.496	0.224	0.016	Age, Sex, Site
abs_beta_right_lateral	Absolute	PLA	beta right lateral	0.74	0.392	0.008	1.514	0.222	0.017	1.32	0.254	0.014	Age, Sex, Site
rel_beta_right_lateral	Relative	PLA	beta right lateral	1.3	0.257	0.014	0.219	0.641	0.002	0.936	0.336	0.01	Age, Sex, Site
log_beta_right_lateral	Other	PLA	log beta right lateral	0.786	0.378	0.009	0.996	0.321	0.011	0.963	0.329	0.011	Age, Sex, Site
abs_gamma_l_right_lateral	Absolute	PLA	gamma l right lateral	2.514	0.116	0.027	0.318	0.574	0.004	0.01	0.921	0	Age, Sex, Site
rel_gamma_l_right_lateral	Relative	PLA	gamma l right lateral	4.189	0.044	0.044	1.407	0.239	0.015	0.637	0.427	0.007	Age, Sex, Site
log_gamma_l_right_lateral	Other	PLA	log gamma l right lateral	3.701	0.058	0.039	0.003	0.959	0	0.02	0.888	0	Age, Sex, Site
abs_gamma_h_right_lateral	Absolute	PLA	gamma h right lateral	0.13	0.719	0.001	0.001	0.971	0	0.001	0.974	0	Age, Sex, Site
rel_gamma_h_right_lateral	Relative	PLA	gamma h right lateral	0.073	0.787	0.001	0.007	0.932	0	1.028	0.313	0.011	Age, Sex, Site
log_gamma_h_right_lateral	Other	PLA	log gamma h right lateral	0.466	0.497	0.005	0.295	0.588	0.003	0.023	0.88	0	Age, Sex, Site
abs_delta_right_hemisphere	Absolute	PLA	delta right hemisphere	0.179	0.673	0.002	1.666	0.2	0.018	0.655	0.42	0.007	Age, Sex, Site
rel_delta_right_hemisphere	Relative	PLA	delta right hemisphere	5.326	0.023	0.056	0.616	0.435	0.007	1.261	0.265	0.014	Age, Sex, Site
log_delta_right_hemisphere	Other	PLA	log delta right hemisphere	0.235	0.629	0.003	0.811	0.37	0.009	2.028	0.158	0.022	Age, Sex, Site
abs_theta_right_hemisphere	Absolute	PLA	theta right hemisphere	0.093	0.761	0.001	1.544	0.217	0.017	1.429	0.235	0.016	Age, Sex, Site
rel_theta_right_hemisphere	Relative	PLA	theta right hemisphere	7.377	0.008	0.076	0.449	0.504	0.005	1.961	0.165	0.021	Age, Sex, Site
log_theta_right_hemisphere	Other	PLA	log theta right hemisphere	0.347	0.557	0.004	0.696	0.406	0.008	2.226	0.139	0.024	Age, Sex, Site
abs_alpha_right_hemisphere	Absolute	PLA	alpha right hemisphere	0.006	0.938	0	1.151	0.286	0.013	2.965	0.089	0.032	Age, Sex, Site
rel_alpha_right_hemisphere	Relative	PLA	alpha right hemisphere	9.061	0.003	0.091	0.223	0.638	0.002	3.297	0.073	0.035	Age, Sex, Site
log_alpha_right_hemisphere	Other	PLA	log alpha right hemisphere	0.388	0.535	0.004	0.486	0.488	0.005	2.517	0.116	0.027	Age, Sex, Site
abs_beta_right_hemisphere	Absolute	PLA	beta right hemisphere	0.318	0.574	0.004	0.689	0.409	0.008	2.764	0.1	0.03	Age, Sex, Site
rel_beta_right_hemisphere	Relative	PLA	beta right hemisphere	3.014	0.086	0.032	0.006	0.939	0	1.182	0.28	0.013	Age, Sex, Site
log_beta_right_hemisphere	Other	PLA	log beta right hemisphere	0.434	0.512	0.005	0.191	0.663	0.002	1.054	0.307	0.012	Age, Sex, Site
abs_gamma_l_right_hemisphere	Absolute	PLA	gamma l right hemisphere	3.217	0.076	0.035	0.19	0.664	0.002	0.272	0.603	0.003	Age, Sex, Site
rel_gamma_l_right_hemisphere	Relative	PLA	gamma l right hemisphere	7.186	0.009	0.074	0.64	0.426	0.007	1.033	0.312	0.011	Age, Sex, Site
log_gamma_l_right_hemisphere	Other	PLA	log gamma l right hemisphere	4.968	0.028	0.052	0.024	0.878	0	0.019	0.89	0	Age, Sex, Site
abs_gamma_h_right_hemisphere	Absolute	PLA	gamma h right hemisphere	1.439	0.233	0.016	0.026	0.873	0	0.879	0.351	0.01	Age, Sex, Site
rel_gamma_h_right_hemisphere	Relative	PLA	gamma h right hemisphere	0.008	0.928	0	0.381	0.538	0.004	1.899	0.172	0.021	Age, Sex, Site
log_gamma_h_right_hemisphere	Other	PLA	log gamma h right hemisphere	0.988	0.323	0.011	0.882	0.35	0.01	0.018	0.895	0	Age, Sex, Site
abs_delta_left_hemisphere	Absolute	PLA	delta left hemisphere	0.912	0.342	0.01	0.45	0.504	0.005	0.667	0.416	0.007	Age, Sex, Site
rel_delta_left_hemisphere	Relative	PLA	delta left hemisphere	5.678	0.019	0.059	0.332	0.566	0.004	2.283	0.134	0.025	Age, Sex, Site
log_delta_left_hemisphere	Other	PLA	log delta left hemisphere	0.745	0.39	0.008	0.232	0.632	0.003	4.062	0.047	0.043	Age, Sex, Site
abs_theta_left_hemisphere	Absolute	PLA	theta left hemisphere	0.922	0.339	0.01	0.418	0.519	0.005	0.793	0.376	0.009	Age, Sex, Site
rel_theta_left_hemisphere	Relative	PLA	theta left hemisphere	7.732	0.007	0.079	0.246	0.621	0.003	2.771	0.099	0.03	Age, Sex, Site
log_theta_left_hemisphere	Other	PLA	log theta left hemisphere	0.903	0.345	0.01	0.165	0.685	0.002	4.178	0.044	0.044	Age, Sex, Site
abs_alpha_left_hemisphere	Absolute	PLA	alpha left hemisphere	0.888	0.348	0.01	0.402	0.527	0.004	0.962	0.329	0.011	Age, Sex, Site
rel_alpha_left_hemisphere	Relative	PLA	alpha left hemisphere	9.785	0.002	0.098	0.183	0.67	0.002	3.672	0.059	0.039	Age, Sex, Site
log_alpha_left_hemisphere	Other	PLA	log alpha left hemisphere	0.927	0.338	0.01	0.089	0.766	0.001	4.256	0.042	0.045	Age, Sex, Site
abs_beta_left_hemisphere	Absolute	PLA	beta left hemisphere	0.325	0.57	0.004	0.412	0.522	0.005	0.817	0.369	0.009	Age, Sex, Site
rel_beta_left_hemisphere	Relative	PLA	beta left hemisphere	2.91	0.091	0.031	0.004	0.951	0	1.021	0.315	0.011	Age, Sex, Site
log_beta_left_hemisphere	Other	PLA	log beta left hemisphere	0.104	0.748	0.001	0.003	0.955	0	2.037	0.157	0.022	Age, Sex, Site
abs_gamma_l_left_hemisphere	Absolute	PLA	gamma l left hemisphere	1.779	0.186	0.019	0.479	0.491	0.005	0.145	0.704	0.002	Age, Sex, Site
rel_gamma_l_left_hemisphere	Relative	PLA	gamma l left hemisphere	7.149	0.009	0.074	0.415	0.521	0.005	1.152	0.286	0.013	Age, Sex, Site
log_gamma_l_left_hemisphere	Other	PLA	log gamma l left hemisphere	4.131	0.045	0.044	0.118	0.732	0.001	0.003	0.954	0	Age, Sex, Site
abs_gamma_h_left_hemisphere	Absolute	PLA	gamma h left hemisphere	0.252	0.617	0.003	0.257	0.614	0.003	0.434	0.511	0.005	Age, Sex, Site
rel_gamma_h_left_hemisphere	Relative	PLA	gamma h left hemisphere	0	0.99	0	0.42	0.518	0.005	1.648	0.202	0.018	Age, Sex, Site
log_gamma_h_left_hemisphere	Other	PLA	log gamma h left hemisphere	0.367	0.546	0.004	0.319	0.574	0.004	0.08	0.778	0.001	Age, Sex, Site
asym_inter_delta	Other	PLA	asym inter delta	0.267	0.607	0.003	0.043	0.837	0	0.935	0.336	0.01	Age, Sex, Site
asym_rc_l_delta	Other	PLA	asym rc l delta	0.006	0.937	0	0.001	0.971	0	0.494	0.484	0.005	Age, Sex, Site
asym_rc_r_delta	Other	PLA	asym rc r delta	0.765	0.384	0.008	0.72	0.398	0.008	1.041	0.31	0.011	Age, Sex, Site
asym_ml_l_delta	Other	PLA	asym ml l delta	3.645	0.059	0.039	0.005	0.946	0	1.656	0.201	0.018	Age, Sex, Site
asym_ml_r_delta	Other	PLA	asym ml r delta	1.648	0.202	0.018	0.467	0.496	0.005	0.051	0.822	0.001	Age, Sex, Site
asym_inter_theta	Other	PLA	asym inter theta	0.27	0.605	0.003	0.03	0.863	0	0.965	0.329	0.011	Age, Sex, Site
asym_rc_l_theta	Other	PLA	asym rc l theta	0	0.992	0	0.087	0.769	0.001	0.41	0.524	0.005	Age, Sex, Site
asym_rc_r_theta	Other	PLA	asym rc r theta	1.03	0.313	0.011	0.608	0.438	0.007	0.98	0.325	0.011	Age, Sex, Site
asym_ml_l_theta	Other	PLA	asym ml l theta	3.914	0.051	0.042	0.001	0.98	0	1.808	0.182	0.02	Age, Sex, Site
asym_ml_r_theta	Other	PLA	asym ml r theta	1.944	0.167	0.021	0.697	0.406	0.008	0.006	0.937	0	Age, Sex, Site
asym_inter_alpha	Other	PLA	asym inter alpha	0.265	0.608	0.003	0.031	0.861	0	1.083	0.301	0.012	Age, Sex, Site
asym_rc_l_alpha	Other	PLA	asym rc l alpha	0.06	0.806	0.001	0.398	0.53	0.004	0.362	0.549	0.004	Age, Sex, Site
asym_rc_r_alpha	Other	PLA	asym rc r alpha	1.682	0.198	0.018	0.419	0.519	0.005	0.763	0.385	0.008	Age, Sex, Site
asym_ml_l_alpha	Other	PLA	asym ml l alpha	4.272	0.042	0.045	0.015	0.903	0	2.036	0.157	0.022	Age, Sex, Site
asym_ml_r_alpha	Other	PLA	asym ml r alpha	2.333	0.13	0.025	1.35	0.248	0.015	0.026	0.872	0	Age, Sex, Site
asym_inter_beta	Other	PLA	asym inter beta	0.032	0.859	0	0.325	0.57	0.004	0.955	0.331	0.011	Age, Sex, Site
asym_rc_l_beta	Other	PLA	asym rc l beta	0.719	0.399	0.008	1.023	0.315	0.011	0.526	0.47	0.006	Age, Sex, Site
asym_rc_r_beta	Other	PLA	asym rc r beta	5.474	0.022	0.057	0.093	0.761	0.001	0.076	0.783	0.001	Age, Sex, Site
asym_ml_l_beta	Other	PLA	asym ml l beta	1.862	0.176	0.02	0.006	0.939	0	0.52	0.473	0.006	Age, Sex, Site
asym_ml_r_beta	Other	PLA	asym ml r beta	0.556	0.458	0.006	3.658	0.059	0.039	0.251	0.618	0.003	Age, Sex, Site
asym_inter_gamma_l	Other	PLA	asym inter gamma l	0.414	0.522	0.005	0.208	0.649	0.002	0.139	0.71	0.002	Age, Sex, Site
asym_rc_l_gamma_l	Other	PLA	asym rc l gamma l	2.428	0.123	0.026	1.742	0.19	0.019	0.561	0.456	0.006	Age, Sex, Site
asym_rc_r_gamma_l	Other	PLA	asym rc r gamma l	7.6	0.007	0.078	0.349	0.556	0.004	1.621	0.206	0.018	Age, Sex, Site
asym_ml_l_gamma_l	Other	PLA	asym ml l gamma l	0.921	0.34	0.01	0.234	0.629	0.003	0.03	0.864	0	Age, Sex, Site
asym_ml_r_gamma_l	Other	PLA	asym ml r gamma l	3.071	0.083	0.033	0.139	0.71	0.002	1.197	0.277	0.013	Age, Sex, Site
asym_inter_gamma_h	Other	PLA	asym inter gamma h	1.62	0.206	0.018	0.01	0.922	0	0.678	0.412	0.007	Age, Sex, Site
asym_rc_l_gamma_h	Other	PLA	asym rc l gamma h	3.993	0.049	0.042	4.297	0.041	0.046	2.899	0.092	0.031	Age, Sex, Site
asym_rc_r_gamma_h	Other	PLA	asym rc r gamma h	14.587	0	0.139	0.094	0.76	0.001	3.945	0.05	0.042	Age, Sex, Site
asym_ml_l_gamma_h	Other	PLA	asym ml l gamma h	3.8	0.054	0.041	0.572	0.452	0.006	1.325	0.253	0.015	Age, Sex, Site
asym_ml_r_gamma_h	Other	PLA	asym ml r gamma h	2.115	0.149	0.023	0.103	0.749	0.001	1.871	0.175	0.02	Age, Sex, Site
mse_fine_right_frontal	MSE	PLA	fine right frontal	1.682	0.198	0.018	0.34	0.561	0.004	0.522	0.472	0.006	Age, Sex, Site
mse_mid_right_frontal	MSE	PLA	mid right frontal	2.982	0.088	0.032	0.259	0.612	0.003	1.6	0.209	0.017	Age, Sex, Site
mse_coarse_right_frontal	MSE	PLA	coarse right frontal	8.437	0.005	0.086	0	1	0	2.733	0.102	0.029	Age, Sex, Site
mse_fine_left_frontal	MSE	PLA	fine left frontal	0.593	0.443	0.007	0.297	0.587	0.003	0.004	0.953	0	Age, Sex, Site
mse_mid_left_frontal	MSE	PLA	mid left frontal	5.12	0.026	0.054	0.449	0.504	0.005	2.88	0.093	0.031	Age, Sex, Site
mse_coarse_left_frontal	MSE	PLA	coarse left frontal	13.137	0	0.127	0.041	0.841	0	4.469	0.037	0.047	Age, Sex, Site
mse_fine_right_centroparietal	MSE	PLA	fine right centroparietal	4.347	0.04	0.046	0.261	0.611	0.003	0.671	0.415	0.007	Age, Sex, Site
mse_mid_right_centroparietal	MSE	PLA	mid right centroparietal	0.839	0.362	0.009	0	0.996	0	1.242	0.268	0.014	Age, Sex, Site
mse_coarse_right_centroparietal	MSE	PLA	coarse right centroparietal	5.839	0.018	0.061	0.777	0.381	0.009	2.375	0.127	0.026	Age, Sex, Site
mse_fine_left_centroparietal	MSE	PLA	fine left centroparietal	3.022	0.086	0.032	0.001	0.973	0	0.057	0.812	0.001	Age, Sex, Site
mse_mid_left_centroparietal	MSE	PLA	mid left centroparietal	0.791	0.376	0.009	0.106	0.746	0.001	3.171	0.078	0.034	Age, Sex, Site
mse_coarse_left_centroparietal	MSE	PLA	coarse left centroparietal	7.178	0.009	0.074	0.731	0.395	0.008	5.409	0.022	0.057	Age, Sex, Site
mse_fine_right_occipito_par	MSE	PLA	fine right occipito par	4.551	0.036	0.048	1.265	0.264	0.014	0	0.992	0	Age, Sex, Site
mse_mid_right_occipito_par	MSE	PLA	mid right occipito par	0.335	0.564	0.004	0.054	0.816	0.001	0.676	0.413	0.007	Age, Sex, Site
mse_coarse_right_occipito_par	MSE	PLA	coarse right occipito par	1.079	0.302	0.012	0.923	0.339	0.01	0.639	0.426	0.007	Age, Sex, Site
mse_fine_left_occipito_par	MSE	PLA	fine left occipito par	1.266	0.264	0.014	0.076	0.783	0.001	0.48	0.49	0.005	Age, Sex, Site
mse_mid_left_occipito_par	MSE	PLA	mid left occipito par	0.25	0.618	0.003	0.096	0.757	0.001	0.85	0.359	0.009	Age, Sex, Site
mse_coarse_left_occipito_par	MSE	PLA	coarse left occipito par	4.441	0.038	0.047	0.932	0.337	0.01	1.543	0.217	0.017	Age, Sex, Site
mse_fine_frontal	MSE	PLA	fine frontal	0.572	0.451	0.006	0.738	0.393	0.008	0.012	0.914	0	Age, Sex, Site
mse_mid_frontal	MSE	PLA	mid frontal	5.423	0.022	0.057	0.895	0.347	0.01	3.084	0.082	0.033	Age, Sex, Site
mse_coarse_frontal	MSE	PLA	coarse frontal	13.564	0	0.131	0.002	0.969	0	4.964	0.028	0.052	Age, Sex, Site
mse_fine_occipital	MSE	PLA	fine occipital	2.342	0.129	0.025	0.662	0.418	0.007	0.09	0.765	0.001	Age, Sex, Site
mse_mid_occipital	MSE	PLA	mid occipital	0.012	0.913	0	0.001	0.976	0	0.442	0.508	0.005	Age, Sex, Site
mse_coarse_occipital	MSE	PLA	coarse occipital	3.492	0.065	0.037	0.891	0.348	0.01	0.541	0.464	0.006	Age, Sex, Site
mse_fine_central	MSE	PLA	fine central	4.551	0.036	0.048	0.622	0.432	0.007	0.02	0.888	0	Age, Sex, Site
mse_mid_central	MSE	PLA	mid central	0.631	0.429	0.007	0.436	0.511	0.005	3.915	0.051	0.042	Age, Sex, Site
mse_coarse_central	MSE	PLA	coarse central	7.054	0.009	0.073	0.427	0.515	0.005	4.86	0.03	0.051	Age, Sex, Site
mse_fine_left_lateral	MSE	PLA	fine left lateral	3.213	0.076	0.034	0	0.991	0	0.815	0.369	0.009	Age, Sex, Site
mse_mid_left_lateral	MSE	PLA	mid left lateral	0.042	0.839	0	0.088	0.767	0.001	0.478	0.491	0.005	Age, Sex, Site
mse_coarse_left_lateral	MSE	PLA	coarse left lateral	3.981	0.049	0.042	0.827	0.365	0.009	2.599	0.11	0.028	Age, Sex, Site
mse_fine_right_lateral	MSE	PLA	fine right lateral	1.842	0.178	0.02	0.008	0.927	0	0.167	0.684	0.002	Age, Sex, Site
mse_mid_right_lateral	MSE	PLA	mid right lateral	0.05	0.823	0.001	0.683	0.411	0.008	1.091	0.299	0.012	Age, Sex, Site
mse_coarse_right_lateral	MSE	PLA	coarse right lateral	2.786	0.099	0.03	1.688	0.197	0.018	2.094	0.151	0.023	Age, Sex, Site
mse_fine_right_hemisphere	MSE	PLA	fine right hemisphere	3.749	0.056	0.04	0.451	0.503	0.005	0.311	0.579	0.003	Age, Sex, Site
mse_mid_right_hemisphere	MSE	PLA	mid right hemisphere	0.774	0.381	0.009	0.025	0.876	0	1.769	0.187	0.019	Age, Sex, Site
mse_coarse_right_hemisphere	MSE	PLA	coarse right hemisphere	6.157	0.015	0.064	0.479	0.49	0.005	2.641	0.108	0.029	Age, Sex, Site
mse_fine_left_hemisphere	MSE	PLA	fine left hemisphere	1.929	0.168	0.021	0.114	0.736	0.001	0.149	0.701	0.002	Age, Sex, Site
mse_mid_left_hemisphere	MSE	PLA	mid left hemisphere	1.715	0.194	0.019	0.005	0.945	0	2.533	0.115	0.027	Age, Sex, Site
mse_coarse_left_hemisphere	MSE	PLA	coarse left hemisphere	9.405	0.003	0.095	0.523	0.472	0.006	4.459	0.037	0.047	Age, Sex, Site
mse_fine_global	MSE	PLA	fine global	3.073	0.083	0.033	0.296	0.588	0.003	0.168	0.683	0.002	Age, Sex, Site
mse_mid_global	MSE	PLA	mid global	1.206	0.275	0.013	0.035	0.853	0	2.494	0.118	0.027	Age, Sex, Site
mse_coarse_global	MSE	PLA	coarse global	8.09	0.006	0.082	0.523	0.472	0.006	3.871	0.052	0.041	Age, Sex, Site
ispc_theta_right_frontal	ISPC	PLA	theta right frontal	1.877	0.174	0.02	0.021	0.885	0	2.565	0.113	0.028	Age, Sex, Site
ispc_alpha_right_frontal	ISPC	PLA	alpha right frontal	3.458	0.066	0.037	0.058	0.81	0.001	3.493	0.065	0.037	Age, Sex, Site
ispc_theta_left_frontal	ISPC	PLA	theta left frontal	3.363	0.07	0.036	0.685	0.41	0.008	3.27	0.074	0.035	Age, Sex, Site
ispc_alpha_left_frontal	ISPC	PLA	alpha left frontal	7.597	0.007	0.078	0.814	0.369	0.009	4.766	0.032	0.05	Age, Sex, Site
ispc_theta_right_centroparietal	ISPC	PLA	theta right centroparietal	5.612	0.02	0.059	0.624	0.432	0.007	7.283	0.008	0.075	Age, Sex, Site
ispc_alpha_right_centroparietal	ISPC	PLA	alpha right centroparietal	7.256	0.008	0.075	0.864	0.355	0.01	8.768	0.004	0.089	Age, Sex, Site
ispc_theta_left_centroparietal	ISPC	PLA	theta left centroparietal	10.491	0.002	0.104	0.674	0.414	0.007	8.196	0.005	0.083	Age, Sex, Site
ispc_alpha_left_centroparietal	ISPC	PLA	alpha left centroparietal	11.402	0.001	0.112	0.837	0.363	0.009	8.275	0.005	0.084	Age, Sex, Site
ispc_theta_right_occipito_par	ISPC	PLA	theta right occipito par	6.455	0.013	0.067	0.672	0.414	0.007	10.538	0.002	0.105	Age, Sex, Site
ispc_alpha_right_occipito_par	ISPC	PLA	alpha right occipito par	7.966	0.006	0.081	0.827	0.366	0.009	10.429	0.002	0.104	Age, Sex, Site
ispc_theta_left_occipito_par	ISPC	PLA	theta left occipito par	10.006	0.002	0.1	0.258	0.613	0.003	11.527	0.001	0.114	Age, Sex, Site
ispc_alpha_left_occipito_par	ISPC	PLA	alpha left occipito par	12.386	0.001	0.121	0.423	0.517	0.005	10.59	0.002	0.105	Age, Sex, Site
ispc_theta_frontal	ISPC	PLA	theta frontal	3.05	0.084	0.033	0.497	0.482	0.005	3.9	0.051	0.042	Age, Sex, Site
ispc_alpha_frontal	ISPC	PLA	alpha frontal	5.107	0.026	0.054	0.617	0.434	0.007	5.116	0.026	0.054	Age, Sex, Site
ispc_theta_occipital	ISPC	PLA	theta occipital	6.509	0.012	0.067	0.148	0.701	0.002	12.312	0.001	0.12	Age, Sex, Site
ispc_alpha_occipital	ISPC	PLA	alpha occipital	9.836	0.002	0.099	0.159	0.691	0.002	12.472	0.001	0.122	Age, Sex, Site
ispc_theta_central	ISPC	PLA	theta central	10.285	0.002	0.103	0.928	0.338	0.01	12.116	0.001	0.119	Age, Sex, Site
ispc_alpha_central	ISPC	PLA	alpha central	12.538	0.001	0.122	0.896	0.346	0.01	10.851	0.001	0.108	Age, Sex, Site
ispc_theta_left_lateral	ISPC	PLA	theta left lateral	16.068	0	0.151	1.258	0.265	0.014	9.079	0.003	0.092	Age, Sex, Site
ispc_alpha_left_lateral	ISPC	PLA	alpha left lateral	19.758	0	0.18	1.669	0.2	0.018	8.566	0.004	0.087	Age, Sex, Site
ispc_theta_right_lateral	ISPC	PLA	theta right lateral	5.135	0.026	0.054	0.398	0.53	0.004	4.92	0.029	0.052	Age, Sex, Site
ispc_alpha_right_lateral	ISPC	PLA	alpha right lateral	7.744	0.007	0.079	0.694	0.407	0.008	6.918	0.01	0.071	Age, Sex, Site
ispc_theta_right_hemisphere	ISPC	PLA	theta right hemisphere	4.87	0.03	0.051	0.357	0.552	0.004	6.98	0.01	0.072	Age, Sex, Site
ispc_alpha_right_hemisphere	ISPC	PLA	alpha right hemisphere	6.784	0.011	0.07	0.515	0.475	0.006	8.219	0.005	0.084	Age, Sex, Site
ispc_theta_left_hemisphere	ISPC	PLA	theta left hemisphere	10.358	0.002	0.103	0.701	0.405	0.008	9.074	0.003	0.092	Age, Sex, Site
ispc_alpha_left_hemisphere	ISPC	PLA	alpha left hemisphere	13.207	0	0.128	0.877	0.351	0.01	9.284	0.003	0.094	Age, Sex, Site
ispc_theta_global	ISPC	PLA	theta global	7.878	0.006	0.08	0.577	0.449	0.006	8.836	0.004	0.089	Age, Sex, Site
ispc_alpha_global	ISPC	PLA	alpha global	10.269	0.002	0.102	0.727	0.396	0.008	9.339	0.003	0.094	Age, Sex, Site
faa_f4minus_f3_alpha	FAA	PLA	f4minus f3 alpha	5.738	0.019	0.06	0.015	0.903	0	1.071	0.304	0.012	Age, Sex, Site
abs_delta_right_frontal	Absolute	FE	delta right frontal	0.0320175	0.860384	0.00212995	2.99857	0.103846	0.1666	0.31993	0.580013	0.0208832	Age, Sex, Site
rel_delta_right_frontal	Relative	FE	delta right frontal	0.584559	0.456391	0.0375088	2.24571	0.154734	0.130218	0.661617	0.428713	0.0422445	Age, Sex, Site
log_delta_right_frontal	Other	FE	log delta right frontal	0.328919	0.574795	0.0214574	3.57478	0.0781395	0.192454	0.162343	0.692693	0.010707	Age, Sex, Site
abs_theta_right_frontal	Absolute	FE	theta right frontal	0.0714602	0.792863	0.00474143	3.54024	0.0794487	0.190949	0.283162	0.60243	0.0185277	Age, Sex, Site
rel_theta_right_frontal	Relative	FE	theta right frontal	0.643605	0.434935	0.0411418	2.7879	0.115709	0.15673	0.606283	0.4483	0.0388487	Age, Sex, Site
log_theta_right_frontal	Other	FE	log theta right frontal	0.454946	0.510258	0.0294369	3.94241	0.0656769	0.208126	0.0724031	0.791535	0.00480368	Age, Sex, Site
abs_alpha_right_frontal	Absolute	FE	alpha right frontal	0.245493	0.627446	0.0161027	4.76363	0.0453781	0.24103	0.120004	0.733842	0.00793674	Age, Sex, Site
rel_alpha_right_frontal	Relative	FE	alpha right frontal	0.683263	0.42142	0.0435664	4.09822	0.0611136	0.214587	0.291426	0.597232	0.0190581	Age, Sex, Site
log_alpha_right_frontal	Other	FE	log alpha right frontal	0.8411	0.373593	0.053096	4.55961	0.049635	0.233114	0.0117625	0.915072	0.000783554	Age, Sex, Site
abs_beta_right_frontal	Absolute	FE	beta right frontal	1.50554	0.238732	0.0912142	5.65581	0.031122	0.273812	0.238944	0.63204	0.0156798	Age, Sex, Site
rel_beta_right_frontal	Relative	FE	beta right frontal	0.176575	0.680291	0.0116347	5.31962	0.0357767	0.261797	0.30043	0.591677	0.0196354	Age, Sex, Site
log_beta_right_frontal	Other	FE	log beta right frontal	2.3955	0.142521	0.137708	4.20678	0.0581543	0.219026	1.24777	0.281552	0.0767965	Age, Sex, Site
abs_gamma_l_right_frontal	Absolute	FE	gamma l right frontal	5.29987	0.0360744	0.261079	0.717297	0.410342	0.0456374	2.80804	0.114507	0.157684	Age, Sex, Site
rel_gamma_l_right_frontal	Relative	FE	gamma l right frontal	2.28928	0.151053	0.13241	2.42671	0.140128	0.139252	0.679709	0.422604	0.0433496	Age, Sex, Site
log_gamma_l_right_frontal	Other	FE	log gamma l right frontal	3.83425	0.0690819	0.203579	0.215242	0.649351	0.0141464	0.996166	0.334069	0.0622753	Age, Sex, Site
abs_gamma_h_right_frontal	Absolute	FE	gamma h right frontal	0.146241	0.707517	0.00965529	0.263984	0.614882	0.0172945	0.0182525	0.894328	0.00121535	Age, Sex, Site
rel_gamma_h_right_frontal	Relative	FE	gamma h right frontal	1.95338	0.182553	0.115221	1.29242	0.273438	0.0793264	0.222082	0.644239	0.0145894	Age, Sex, Site
log_gamma_h_right_frontal	Other	FE	log gamma h right frontal	0.0276428	0.870172	0.00183947	0.333003	0.572456	0.0217181	0.000798655	0.977827	5.32408e-05	Age, Sex, Site
abs_delta_left_frontal	Absolute	FE	delta left frontal	0.0421643	0.840068	0.00280307	3.16294	0.0955975	0.174143	0.249688	0.624544	0.0163733	Age, Sex, Site
rel_delta_left_frontal	Relative	FE	delta left frontal	1.06913	0.317526	0.066533	1.52755	0.235487	0.0924243	0.583355	0.456847	0.0374345	Age, Sex, Site
log_delta_left_frontal	Other	FE	log delta left frontal	0.286311	0.600438	0.0187299	3.46456	0.0824099	0.187633	0.0202128	0.888836	0.00134571	Age, Sex, Site
abs_theta_left_frontal	Absolute	FE	theta left frontal	0.100487	0.755615	0.00665458	3.62479	0.0762891	0.194622	0.24965	0.624571	0.0163709	Age, Sex, Site
rel_theta_left_frontal	Relative	FE	theta left frontal	1.0614	0.319223	0.0660837	1.85043	0.193827	0.109815	0.584927	0.456252	0.0375316	Age, Sex, Site
log_theta_left_frontal	Other	FE	log theta left frontal	0.421939	0.525794	0.0273597	3.66861	0.0747105	0.196512	0.00257183	0.960223	0.000171426	Age, Sex, Site
abs_alpha_left_frontal	Absolute	FE	alpha left frontal	0.342662	0.567	0.0223339	4.54223	0.0500188	0.232431	0.169172	0.686665	0.0111524	Age, Sex, Site
rel_alpha_left_frontal	Relative	FE	alpha left frontal	0.929032	0.350397	0.0583232	2.66608	0.123318	0.150915	0.44497	0.514865	0.02881	Age, Sex, Site
log_alpha_left_frontal	Other	FE	log alpha left frontal	0.830286	0.376601	0.0524492	4.00959	0.0636618	0.210925	0.036875	0.850295	0.0024523	Age, Sex, Site
abs_beta_left_frontal	Absolute	FE	beta left frontal	1.31199	0.269982	0.0804309	5.21161	0.0374407	0.257852	0.0587474	0.811769	0.00390122	Age, Sex, Site
rel_beta_left_frontal	Relative	FE	beta left frontal	0.487238	0.495841	0.0314606	4.57641	0.0492674	0.233772	0.00751577	0.932062	0.0005008	Age, Sex, Site
log_beta_left_frontal	Other	FE	log beta left frontal	1.92215	0.185883	0.113588	3.64913	0.0754075	0.195673	0.612756	0.445935	0.0392471	Age, Sex, Site
abs_gamma_l_left_frontal	Absolute	FE	gamma l left frontal	3.31208	0.0887845	0.180869	0.279077	0.605035	0.0182653	1.99285	0.17845	0.117276	Age, Sex, Site
rel_gamma_l_left_frontal	Relative	FE	gamma l left frontal	1.91202	0.18698	0.113057	2.52491	0.132912	0.144076	0.482949	0.497714	0.0311923	Age, Sex, Site
log_gamma_l_left_frontal	Other	FE	log gamma l left frontal	3.27507	0.0904197	0.17921	0.0962959	0.760591	0.00637878	0.78611	0.389273	0.0497976	Age, Sex, Site
abs_gamma_h_left_frontal	Absolute	FE	gamma h left frontal	1.5818	0.22773	0.0953936	0.183963	0.674085	0.0121156	1.04542	0.322773	0.0651536	Age, Sex, Site
rel_gamma_h_left_frontal	Relative	FE	gamma h left frontal	0.52506	0.479842	0.0338202	0.318557	0.580819	0.0207955	0.00225512	0.962751	0.000150319	Age, Sex, Site
log_gamma_h_left_frontal	Other	FE	log gamma h left frontal	0.95311	0.344412	0.0597445	0.00149252	0.969692	9.94915e-05	0.455858	0.509841	0.0294942	Age, Sex, Site
abs_delta_right_centroparietal	Absolute	FE	delta right centroparietal	6.28148	0.0242034	0.295162	0.0543496	0.818812	0.00361022	5.02523	0.0405286	0.250945	Age, Sex, Site
rel_delta_right_centroparietal	Relative	FE	delta right centroparietal	0.0796662	0.781607	0.00528302	0.804615	0.383888	0.0509101	0.0412978	0.841695	0.00274563	Age, Sex, Site
log_delta_right_centroparietal	Other	FE	log delta right centroparietal	5.4541	0.0338238	0.266651	0.626157	0.441102	0.0400711	4.10779	0.0608459	0.21498	Age, Sex, Site
abs_theta_right_centroparietal	Absolute	FE	theta right centroparietal	6.19981	0.0249969	0.292447	0.055431	0.817053	0.00368179	5.16471	0.0381911	0.256126	Age, Sex, Site
rel_theta_right_centroparietal	Relative	FE	theta right centroparietal	0.0662276	0.800408	0.00439577	0.99522	0.334292	0.0622198	0.104726	0.750699	0.0069333	Age, Sex, Site
log_theta_right_centroparietal	Other	FE	log theta right centroparietal	5.83599	0.0289185	0.280092	0.715131	0.411033	0.0455059	4.71094	0.0464352	0.239001	Age, Sex, Site
abs_alpha_right_centroparietal	Absolute	FE	alpha right centroparietal	6.20818	0.0249142	0.292726	0.0553856	0.817126	0.00367879	5.36792	0.0350606	0.263548	Age, Sex, Site
rel_alpha_right_centroparietal	Relative	FE	alpha right centroparietal	0.0131113	0.910357	0.000873322	1.42388	0.251299	0.0866957	0.323819	0.577743	0.0211318	Age, Sex, Site
log_alpha_right_centroparietal	Other	FE	log alpha right centroparietal	6.69873	0.0205769	0.308715	0.86696	0.366543	0.0546393	5.91657	0.0279918	0.282865	Age, Sex, Site
abs_beta_right_centroparietal	Absolute	FE	beta right centroparietal	4.75851	0.0454796	0.240833	0.084392	0.775409	0.00559466	5.01893	0.0406381	0.250709	Age, Sex, Site
rel_beta_right_centroparietal	Relative	FE	beta right centroparietal	0.00111136	0.973845	7.40852e-05	2.70561	0.120784	0.152811	1.16389	0.297703	0.0720057	Age, Sex, Site
log_beta_right_centroparietal	Other	FE	log beta right centroparietal	6.49532	0.02226	0.302174	0.680053	0.422489	0.0433706	6.70091	0.0205597	0.308785	Age, Sex, Site
abs_gamma_l_right_centroparietal	Absolute	FE	gamma l right centroparietal	3.3692	0.08633	0.183416	0.250325	0.624107	0.0164144	2.89965	0.109224	0.161995	Age, Sex, Site
rel_gamma_l_right_centroparietal	Relative	FE	gamma l right centroparietal	0.580617	0.457885	0.0372653	0.648143	0.433354	0.0414198	0.00832936	0.928489	0.000554983	Age, Sex, Site
log_gamma_l_right_centroparietal	Other	FE	log gamma l right centroparietal	4.3847	0.0536605	0.226194	0.10155	0.754372	0.00672447	1.59066	0.226495	0.0958767	Age, Sex, Site
abs_gamma_h_right_centroparietal	Absolute	FE	gamma h right centroparietal	3.60397	0.0770532	0.193721	0.287603	0.599624	0.0188128	1.38334	0.257863	0.0844357	Age, Sex, Site
rel_gamma_h_right_centroparietal	Relative	FE	gamma h right centroparietal	1.48842	0.241297	0.0902707	0.435	0.519544	0.0281827	0.669315	0.426097	0.042715	Age, Sex, Site
log_gamma_h_right_centroparietal	Other	FE	log gamma h right centroparietal	3.35631	0.0868769	0.182842	0.663173	0.428182	0.0423396	0.936273	0.348582	0.0587511	Age, Sex, Site
abs_delta_left_centroparietal	Absolute	FE	delta left centroparietal	5.62519	0.0315156	0.272734	0.247746	0.625884	0.0162481	5.81485	0.0291673	0.279361	Age, Sex, Site
rel_delta_left_centroparietal	Relative	FE	delta left centroparietal	0.140174	0.713348	0.00925842	0.229911	0.638505	0.015096	0.157871	0.696721	0.0104151	Age, Sex, Site
log_delta_left_centroparietal	Other	FE	log delta left centroparietal	3.52826	0.0799092	0.190426	0.197148	0.663371	0.0129727	3.31814	0.0885201	0.18114	Age, Sex, Site
abs_theta_left_centroparietal	Absolute	FE	theta left centroparietal	5.42608	0.0342202	0.265645	0.160384	0.694449	0.0105792	5.62648	0.0314989	0.272779	Age, Sex, Site
rel_theta_left_centroparietal	Relative	FE	theta left centroparietal	0.136844	0.71661	0.00904046	0.333894	0.571948	0.0217749	0.216903	0.6481	0.0142541	Age, Sex, Site
log_theta_left_centroparietal	Other	FE	log theta left centroparietal	3.67737	0.0743995	0.196889	0.249686	0.624546	0.0163732	3.70734	0.0733471	0.198176	Age, Sex, Site
abs_alpha_left_centroparietal	Absolute	FE	alpha left centroparietal	5.14753	0.0384703	0.255492	0.0605497	0.808965	0.00402042	5.33466	0.0355519	0.262343	Age, Sex, Site
rel_alpha_left_centroparietal	Relative	FE	alpha left centroparietal	0.107116	0.747974	0.00709045	0.640371	0.436068	0.0409434	0.345535	0.565397	0.022517	Age, Sex, Site
log_alpha_left_centroparietal	Other	FE	log alpha left centroparietal	4.13093	0.0602036	0.21593	0.366589	0.553921	0.0238562	4.52919	0.0503091	0.231919	Age, Sex, Site
abs_beta_left_centroparietal	Absolute	FE	beta left centroparietal	4.60186	0.0487165	0.234766	0.000308384	0.986221	2.05585e-05	5.17949	0.0379526	0.256671	Age, Sex, Site
rel_beta_left_centroparietal	Relative	FE	beta left centroparietal	0.11724	0.736798	0.0077554	2.18545	0.16001	0.127169	0.863475	0.367481	0.0544317	Age, Sex, Site
log_beta_left_centroparietal	Other	FE	log beta left centroparietal	5.06692	0.0398128	0.252501	0.467423	0.5046	0.0302198	5.99614	0.0271104	0.285583	Age, Sex, Site
abs_gamma_l_left_centroparietal	Absolute	FE	gamma l left centroparietal	3.85001	0.0685732	0.204244	0.24891	0.62508	0.0163232	2.78799	0.115704	0.156734	Age, Sex, Site
rel_gamma_l_left_centroparietal	Relative	FE	gamma l left centroparietal	0.517933	0.482788	0.0333764	0.597372	0.451591	0.0382995	0.046675	0.831864	0.00310202	Age, Sex, Site
log_gamma_l_left_centroparietal	Other	FE	log gamma l left centroparietal	4.11133	0.0607471	0.215125	0.122248	0.731469	0.00808401	1.35182	0.263124	0.0826711	Age, Sex, Site
abs_gamma_h_left_centroparietal	Absolute	FE	gamma h left centroparietal	5.3617	0.0351519	0.263323	0.239777	0.631451	0.0157337	2.08152	0.169648	0.121858	Age, Sex, Site
rel_gamma_h_left_centroparietal	Relative	FE	gamma h left centroparietal	0.681275	0.422082	0.0434451	0.055835	0.8164	0.00370853	0.660038	0.429253	0.0421479	Age, Sex, Site
log_gamma_h_left_centroparietal	Other	FE	log gamma h left centroparietal	4.12545	0.0603551	0.215705	0.406205	0.53351	0.0263663	1.27447	0.276662	0.0783109	Age, Sex, Site
abs_delta_right_occipito_par	Absolute	FE	delta right occipito par	2.06985	0.170775	0.121258	0.288496	0.599064	0.0188701	2.22335	0.156666	0.129089	Age, Sex, Site
rel_delta_right_occipito_par	Relative	FE	delta right occipito par	0.291637	0.5971	0.0190717	0.785561	0.389435	0.0497645	0.0386538	0.846775	0.0025703	Age, Sex, Site
log_delta_right_occipito_par	Other	FE	log delta right occipito par	2.81412	0.114147	0.157971	0.327825	0.575425	0.0213876	1.78502	0.201451	0.106346	Age, Sex, Site
abs_theta_right_occipito_par	Absolute	FE	theta right occipito par	2.66691	0.123265	0.150955	0.302609	0.590349	0.019775	2.92409	0.107865	0.163137	Age, Sex, Site
rel_theta_right_occipito_par	Relative	FE	theta right occipito par	0.244327	0.628259	0.0160274	1.00005	0.333158	0.0625032	0.0178503	0.895491	0.00118861	Age, Sex, Site
log_theta_right_occipito_par	Other	FE	log theta right occipito par	3.48001	0.0817949	0.188312	0.398676	0.537278	0.0258903	2.46083	0.137567	0.140934	Age, Sex, Site
abs_alpha_right_occipito_par	Absolute	FE	alpha right occipito par	3.46244	0.0824946	0.18754	0.30528	0.58873	0.0199461	4.14967	0.0596896	0.216697	Age, Sex, Site
rel_alpha_right_occipito_par	Relative	FE	alpha right occipito par	0.143037	0.710579	0.00944571	1.50873	0.238257	0.0913899	0.00310489	0.956299	0.00020695	Age, Sex, Site
log_alpha_right_occipito_par	Other	FE	log alpha right occipito par	4.78059	0.0450439	0.241681	0.520143	0.481871	0.0335141	4.00919	0.0636736	0.210908	Age, Sex, Site
abs_beta_right_occipito_par	Absolute	FE	beta right occipito par	3.36157	0.0866529	0.183077	0.169324	0.686533	0.0111622	5.05842	0.0399576	0.252184	Age, Sex, Site
rel_beta_right_occipito_par	Relative	FE	beta right occipito par	0.00257976	0.960162	0.000171954	2.90482	0.108934	0.162237	0.427766	0.522989	0.027727	Age, Sex, Site
log_beta_right_occipito_par	Other	FE	log beta right occipito par	6.22882	0.0247117	0.293414	0.400357	0.536432	0.0259966	6.15115	0.025484	0.290819	Age, Sex, Site
abs_gamma_l_right_occipito_par	Absolute	FE	gamma l right occipito par	5.16203	0.0382344	0.256027	1.68825	0.213448	0.101164	3.34978	0.0871552	0.182552	Age, Sex, Site
rel_gamma_l_right_occipito_par	Relative	FE	gamma l right occipito par	0.214909	0.649602	0.0141249	0.938287	0.348079	0.05887	0.0420634	0.840256	0.00279638	Age, Sex, Site
log_gamma_l_right_occipito_par	Other	FE	log gamma l right occipito par	3.31103	0.0888303	0.180822	0.422213	0.525661	0.027377	1.07575	0.316082	0.0669175	Age, Sex, Site
abs_gamma_h_right_occipito_par	Absolute	FE	gamma h right occipito par	5.13097	0.0387417	0.25488	1.6671	0.216192	0.100023	3.57701	0.078056	0.19255	Age, Sex, Site
rel_gamma_h_right_occipito_par	Relative	FE	gamma h right occipito par	0.305262	0.588741	0.0199449	0.328872	0.574822	0.0214544	0.00268541	0.959355	0.000178995	Age, Sex, Site
log_gamma_h_right_occipito_par	Other	FE	log gamma h right occipito par	5.67951	0.0308213	0.274644	1.9533	0.182561	0.115216	3.3222	0.0883436	0.181321	Age, Sex, Site
abs_delta_left_occipito_par	Absolute	FE	delta left occipito par	4.00094	0.0639171	0.210566	0.12751	0.726002	0.00842901	1.66338	0.216679	0.0998223	Age, Sex, Site
rel_delta_left_occipito_par	Relative	FE	delta left occipito par	0.199152	0.661781	0.0131028	1.18681	0.293167	0.0733197	0.103024	0.752659	0.00682139	Age, Sex, Site
log_delta_left_occipito_par	Other	FE	log delta left occipito par	3.34043	0.0875561	0.182135	0.522103	0.481061	0.0336361	1.45421	0.246531	0.0883794	Age, Sex, Site
abs_theta_left_occipito_par	Absolute	FE	theta left occipito par	4.52203	0.0504692	0.231637	0.171033	0.685047	0.0112737	2.09472	0.168385	0.122536	Age, Sex, Site
rel_theta_left_occipito_par	Relative	FE	theta left occipito par	0.16224	0.692785	0.0107003	1.49279	0.240638	0.0905118	0.0606066	0.808877	0.00402418	Age, Sex, Site
log_theta_left_occipito_par	Other	FE	log theta left occipito par	3.82919	0.0692464	0.203365	0.598653	0.451115	0.0383785	1.92127	0.185978	0.113542	Age, Sex, Site
abs_alpha_left_occipito_par	Absolute	FE	alpha left occipito par	5.43049	0.0341576	0.265803	0.214581	0.64985	0.0141036	3.13919	0.0967395	0.173061	Age, Sex, Site
rel_alpha_left_occipito_par	Relative	FE	alpha left occipito par	0.10632	0.748878	0.0070381	2.20884	0.157936	0.128355	0.00325427	0.955261	0.000216904	Age, Sex, Site
log_alpha_left_occipito_par	Other	FE	log alpha left occipito par	4.95602	0.0417502	0.248347	0.739156	0.403463	0.0469629	3.20834	0.0934596	0.176201	Age, Sex, Site
abs_beta_left_occipito_par	Absolute	FE	beta left occipito par	6.50564	0.0221709	0.302508	0.246316	0.626875	0.0161558	5.50856	0.0330684	0.268598	Age, Sex, Site
rel_beta_left_occipito_par	Relative	FE	beta left occipito par	0.0566896	0.815029	0.00376508	4.48815	0.0512354	0.230301	0.156037	0.698392	0.0102954	Age, Sex, Site
log_beta_left_occipito_par	Other	FE	log beta left occipito par	6.8675	0.0192911	0.314051	0.660084	0.429237	0.0421507	6.42286	0.0228977	0.299813	Age, Sex, Site
abs_gamma_l_left_occipito_par	Absolute	FE	gamma l left occipito par	4.66516	0.047377	0.23723	0.922641	0.352011	0.0579452	3.79162	0.0704812	0.201772	Age, Sex, Site
rel_gamma_l_left_occipito_par	Relative	FE	gamma l left occipito par	0.438057	0.518101	0.0283751	1.42641	0.250897	0.0868362	0.00230952	0.962305	0.000153944	Age, Sex, Site
log_gamma_l_left_occipito_par	Other	FE	log gamma l left occipito par	4.15534	0.0595352	0.216928	0.51668	0.483309	0.0332983	1.64389	0.219255	0.0987682	Age, Sex, Site
abs_gamma_h_left_occipito_par	Absolute	FE	gamma h left occipito par	3.34167	0.0875028	0.18219	0.473514	0.501879	0.0306016	2.1251	0.165522	0.124092	Age, Sex, Site
rel_gamma_h_left_occipito_par	Relative	FE	gamma h left occipito par	0.711733	0.412122	0.0452994	0.212014	0.651798	0.0139373	0.025675	0.874834	0.00170874	Age, Sex, Site
log_gamma_h_left_occipito_par	Other	FE	log gamma h left occipito par	3.64956	0.0753921	0.195691	1.27504	0.276558	0.0783434	2.91349	0.108452	0.162642	Age, Sex, Site
abs_delta_frontal	Absolute	FE	delta frontal	0.0355679	0.852938	0.00236559	3.02174	0.102633	0.167672	0.396333	0.538461	0.025742	Age, Sex, Site
rel_delta_frontal	Relative	FE	delta frontal	0.645986	0.434104	0.0412877	1.93836	0.184144	0.114436	0.677616	0.423303	0.0432219	Age, Sex, Site
log_delta_frontal	Other	FE	log delta frontal	0.333997	0.571889	0.0217815	3.7289	0.0726012	0.199099	0.153201	0.700999	0.0101101	Age, Sex, Site
abs_theta_frontal	Absolute	FE	theta frontal	0.0783258	0.783402	0.0051946	3.51526	0.0804121	0.189857	0.381323	0.546157	0.0247913	Age, Sex, Site
rel_theta_frontal	Relative	FE	theta frontal	0.658676	0.429719	0.0420646	2.33663	0.147174	0.13478	0.604882	0.448815	0.0387624	Age, Sex, Site
log_theta_frontal	Other	FE	log theta frontal	0.471963	0.502569	0.0305044	3.99247	0.0641683	0.210213	0.069284	0.795963	0.0045977	Age, Sex, Site
abs_alpha_frontal	Absolute	FE	alpha frontal	0.256082	0.62018	0.0167856	4.62492	0.0482233	0.235666	0.244591	0.628074	0.0160445	Age, Sex, Site
rel_alpha_frontal	Relative	FE	alpha frontal	0.648411	0.433261	0.0414362	3.31459	0.0886749	0.180981	0.307711	0.587265	0.0201017	Age, Sex, Site
log_alpha_frontal	Other	FE	log alpha frontal	0.851066	0.370852	0.0536914	4.37634	0.0538625	0.22586	0.00543778	0.942191	0.000362388	Age, Sex, Site
abs_beta_frontal	Absolute	FE	beta frontal	1.17678	0.29514	0.0727453	5.3828	0.0348433	0.264085	0.053673	0.819922	0.00356544	Age, Sex, Site
rel_beta_frontal	Relative	FE	beta frontal	0.392178	0.54057	0.025479	4.45594	0.0519764	0.229027	0.0874373	0.771515	0.00579537	Age, Sex, Site
log_beta_frontal	Other	FE	log beta frontal	1.77895	0.202177	0.106023	3.49752	0.0811045	0.18908	0.657861	0.429998	0.0420147	Age, Sex, Site
abs_gamma_l_frontal	Absolute	FE	gamma l frontal	3.92223	0.066297	0.207282	0.386102	0.543684	0.0250942	2.02028	0.175668	0.118698	Age, Sex, Site
rel_gamma_l_frontal	Relative	FE	gamma l frontal	1.88566	0.189872	0.111672	2.32965	0.147738	0.134431	0.409108	0.532071	0.0265497	Age, Sex, Site
log_gamma_l_frontal	Other	FE	log gamma l frontal	3.20326	0.0936955	0.175972	0.121504	0.732253	0.0080352	0.661986	0.428587	0.0422671	Age, Sex, Site
abs_gamma_h_frontal	Absolute	FE	gamma h frontal	0.000718906	0.978963	4.79248e-05	0.0250714	0.876301	0.00166864	0.0545141	0.818543	0.00362111	Age, Sex, Site
rel_gamma_h_frontal	Relative	FE	gamma h frontal	1.24301	0.282436	0.076526	0.63195	0.439039	0.0404268	0.00585964	0.939995	0.00039049	Age, Sex, Site
log_gamma_h_frontal	Other	FE	log gamma h frontal	0.152446	0.701698	0.0100608	0.0729045	0.790833	0.00483679	0.144903	0.708791	0.00956779	Age, Sex, Site
abs_delta_occipital	Absolute	FE	delta occipital	3.60312	0.0770848	0.193683	0.225634	0.641623	0.0148193	2.33679	0.147161	0.134788	Age, Sex, Site
rel_delta_occipital	Relative	FE	delta occipital	0.0900262	0.768262	0.00596594	1.6061	0.224363	0.0967176	0.0684884	0.79711	0.00454514	Age, Sex, Site
log_delta_occipital	Other	FE	log delta occipital	3.17344	0.0950981	0.174619	0.611831	0.446272	0.0391902	2.13616	0.164494	0.124658	Age, Sex, Site
abs_theta_occipital	Absolute	FE	theta occipital	4.40888	0.0530818	0.227158	0.248619	0.625281	0.0163044	3.15354	0.0960475	0.173715	Age, Sex, Site
rel_theta_occipital	Relative	FE	theta occipital	0.0658312	0.800992	0.00436957	1.95211	0.182686	0.115155	0.0379573	0.848143	0.0025241	Age, Sex, Site
log_theta_occipital	Other	FE	log theta occipital	3.85509	0.0684101	0.204459	0.728862	0.40668	0.0463391	2.90025	0.10919	0.162023	Age, Sex, Site
abs_alpha_occipital	Absolute	FE	alpha occipital	5.76342	0.0297834	0.277576	0.270484	0.610598	0.0177129	4.87661	0.0432049	0.245344	Age, Sex, Site
rel_alpha_occipital	Relative	FE	alpha occipital	0.0351697	0.853754	0.00233916	2.7334	0.119041	0.154138	0.00181607	0.96657	0.000121057	Age, Sex, Site
log_alpha_occipital	Other	FE	log alpha occipital	5.42316	0.0342618	0.26554	0.943972	0.346666	0.0592056	4.92345	0.0423398	0.247118	Age, Sex, Site
abs_beta_occipital	Absolute	FE	beta occipital	8.19114	0.0118742	0.353201	0.200359	0.660827	0.0131812	8.54606	0.0104856	0.362951	Age, Sex, Site
rel_beta_occipital	Relative	FE	beta occipital	0.00639762	0.937306	0.000426326	3.83662	0.0690051	0.203679	0.0511845	0.824069	0.0034007	Age, Sex, Site
log_beta_occipital	Other	FE	log beta occipital	8.69419	0.00996192	0.366933	0.656886	0.430333	0.0419551	9.7411	0.00700885	0.393721	Age, Sex, Site
abs_gamma_l_occipital	Absolute	FE	gamma l occipital	3.5496	0.0790917	0.191357	1.29185	0.273541	0.0792941	3.25018	0.0915394	0.17809	Age, Sex, Site
rel_gamma_l_occipital	Relative	FE	gamma l occipital	0.189775	0.669308	0.0124936	1.4854	0.241752	0.0901041	0.00820808	0.92901	0.000546906	Age, Sex, Site
log_gamma_l_occipital	Other	FE	log gamma l occipital	3.52243	0.0801341	0.190171	0.834299	0.375481	0.0526893	1.82204	0.19709	0.108313	Age, Sex, Site
abs_gamma_h_occipital	Absolute	FE	gamma h occipital	3.45514	0.0827876	0.187218	2.21465	0.157427	0.128649	5.02956	0.0404536	0.251107	Age, Sex, Site
rel_gamma_h_occipital	Relative	FE	gamma h occipital	0.53388	0.476239	0.0343687	0.34008	0.568448	0.0221694	0.0081533	0.929247	0.000543258	Age, Sex, Site
log_gamma_h_occipital	Other	FE	log gamma h occipital	4.14431	0.0598362	0.216477	2.20211	0.15853	0.128014	5.09229	0.0393846	0.253445	Age, Sex, Site
abs_delta_central	Absolute	FE	delta central	1.99879	0.177843	0.117584	1.95398	0.182489	0.115252	0.883155	0.362227	0.0556033	Age, Sex, Site
rel_delta_central	Relative	FE	delta central	0.291025	0.597482	0.0190324	1.76665	0.20366	0.105367	0.165556	0.689838	0.0109166	Age, Sex, Site
log_delta_central	Other	FE	log delta central	3.07805	0.0997551	0.170265	2.20337	0.158419	0.128078	1.04172	0.323602	0.064938	Age, Sex, Site
abs_theta_central	Absolute	FE	theta central	2.40153	0.142055	0.138007	1.79407	0.200374	0.106828	1.28481	0.274799	0.078896	Age, Sex, Site
rel_theta_central	Relative	FE	theta central	0.241679	0.630112	0.0158565	2.01111	0.176592	0.118223	0.0912002	0.766804	0.00604327	Age, Sex, Site
log_theta_central	Other	FE	log theta central	3.62188	0.0763956	0.194496	2.31358	0.149047	0.133628	1.55029	0.232193	0.0936717	Age, Sex, Site
abs_alpha_central	Absolute	FE	alpha central	3.03471	0.101962	0.16827	1.38775	0.257138	0.0846822	2.18371	0.160167	0.12708	Age, Sex, Site
rel_alpha_central	Relative	FE	alpha central	0.145382	0.708335	0.00959908	2.44881	0.138463	0.140343	0.0010198	0.974946	6.79817e-05	Age, Sex, Site
log_alpha_central	Other	FE	log alpha central	4.7306	0.0460375	0.239759	2.46138	0.137527	0.140961	2.84454	0.112365	0.159407	Age, Sex, Site
abs_beta_central	Absolute	FE	beta central	3.31041	0.0888574	0.180794	0.769547	0.394191	0.0487996	3.45666	0.0827265	0.187285	Age, Sex, Site
rel_beta_central	Relative	FE	beta central	0.118204	0.735763	0.00781864	3.20889	0.0934338	0.176227	0.226007	0.641349	0.0148435	Age, Sex, Site
log_beta_central	Other	FE	log beta central	6.10016	0.0260062	0.289105	1.73748	0.207233	0.103808	5.35938	0.035186	0.263239	Age, Sex, Site
abs_gamma_l_central	Absolute	FE	gamma l central	5.31035	0.0359161	0.26146	0.983041	0.337175	0.0615052	4.0577	0.0622636	0.212916	Age, Sex, Site
rel_gamma_l_central	Relative	FE	gamma l central	0.619553	0.443473	0.0396652	1.70869	0.210839	0.102264	0.00288307	0.957887	0.000192168	Age, Sex, Site
log_gamma_l_central	Other	FE	log gamma l central	4.28126	0.0562214	0.222043	0.243585	0.628777	0.0159795	1.38206	0.258074	0.0843642	Age, Sex, Site
abs_gamma_h_central	Absolute	FE	gamma h central	1.9803	0.179742	0.116623	0.029316	0.86634	0.00195059	1.50745	0.238448	0.0913194	Age, Sex, Site
rel_gamma_h_central	Relative	FE	gamma h central	0.971306	0.339986	0.0608157	0.172535	0.683749	0.0113716	0.0480139	0.82951	0.00319071	Age, Sex, Site
log_gamma_h_central	Other	FE	log gamma h central	2.59097	0.128314	0.14729	0.248397	0.625434	0.0162901	1.6971	0.212314	0.10164	Age, Sex, Site
abs_delta_left_lateral	Absolute	FE	delta left lateral	1.15424	0.299643	0.0714511	2.71805	0.12	0.153406	1.50228	0.239218	0.0910345	Age, Sex, Site
rel_delta_left_lateral	Relative	FE	delta left lateral	0.810208	0.382283	0.0512459	0.928708	0.350479	0.0583041	0.0401703	0.84384	0.00267086	Age, Sex, Site
log_delta_left_lateral	Other	FE	log delta left lateral	1.52369	0.236051	0.0922127	1.7972	0.200003	0.106994	1.43573	0.249421	0.0873543	Age, Sex, Site
abs_theta_left_lateral	Absolute	FE	theta left lateral	1.54392	0.233111	0.0933222	2.6584	0.123818	0.150546	1.98974	0.178769	0.117114	Age, Sex, Site
rel_theta_left_lateral	Relative	FE	theta left lateral	0.858083	0.368941	0.0541101	1.08859	0.313308	0.0676624	0.02031	0.888571	0.00135217	Age, Sex, Site
log_theta_left_lateral	Other	FE	log theta left lateral	1.80541	0.199034	0.10743	1.83751	0.195303	0.109132	1.88024	0.190473	0.111387	Age, Sex, Site
abs_alpha_left_lateral	Absolute	FE	alpha left lateral	2.50763	0.134149	0.143231	2.32522	0.148098	0.13421	2.81065	0.114352	0.157807	Age, Sex, Site
rel_alpha_left_lateral	Relative	FE	alpha left lateral	0.662991	0.428244	0.0423285	1.5195	0.236667	0.091982	0.00109872	0.973994	7.32429e-05	Age, Sex, Site
log_alpha_left_lateral	Other	FE	log alpha left lateral	2.67336	0.122846	0.151265	2.01859	0.175837	0.118611	2.97864	0.104903	0.165677	Age, Sex, Site
abs_beta_left_lateral	Absolute	FE	beta left lateral	3.47476	0.0820031	0.188082	1.73502	0.207539	0.103676	3.57933	0.0779693	0.192651	Age, Sex, Site
rel_beta_left_lateral	Relative	FE	beta left lateral	0.13699	0.716466	0.00905003	3.55695	0.0788125	0.191677	0.246616	0.626666	0.0161751	Age, Sex, Site
log_beta_left_lateral	Other	FE	log beta left lateral	4.02913	0.0630895	0.211735	1.91706	0.186433	0.113321	4.48456	0.0513175	0.230159	Age, Sex, Site
abs_gamma_l_left_lateral	Absolute	FE	gamma l left lateral	3.65751	0.0751066	0.196034	0.238132	0.632615	0.0156274	2.74868	0.118095	0.154867	Age, Sex, Site
rel_gamma_l_left_lateral	Relative	FE	gamma l left lateral	1.30823	0.270642	0.0802188	1.46492	0.244877	0.088972	0.0348428	0.854427	0.00231747	Age, Sex, Site
log_gamma_l_left_lateral	Other	FE	log gamma l left lateral	3.72548	0.0727189	0.198952	0.12528	0.728303	0.00828282	1.30514	0.271185	0.0800445	Age, Sex, Site
abs_gamma_h_left_lateral	Absolute	FE	gamma h left lateral	3.10528	0.0983984	0.171512	0.0208364	0.887147	0.00138717	1.76149	0.204287	0.105092	Age, Sex, Site
rel_gamma_h_left_lateral	Relative	FE	gamma h left lateral	0.764301	0.395768	0.048483	0.548454	0.470385	0.0352738	0.191696	0.667748	0.0126185	Age, Sex, Site
log_gamma_h_left_lateral	Other	FE	log gamma h left lateral	2.27466	0.152276	0.131676	0.273194	0.608831	0.0178872	1.06794	0.317785	0.0664643	Age, Sex, Site
abs_delta_right_lateral	Absolute	FE	delta right lateral	1.02504	0.327381	0.0639647	0.999848	0.333206	0.0624911	1.11251	0.308232	0.0690461	Age, Sex, Site
rel_delta_right_lateral	Relative	FE	delta right lateral	0.555183	0.467723	0.0356912	0.841882	0.373377	0.0531428	0.168039	0.687655	0.0110785	Age, Sex, Site
log_delta_right_lateral	Other	FE	log delta right lateral	2.21799	0.157134	0.128818	0.922228	0.352116	0.0579208	1.77427	0.202741	0.105773	Age, Sex, Site
abs_theta_right_lateral	Absolute	FE	theta right lateral	1.45174	0.246916	0.0882421	0.994889	0.33437	0.0622005	1.65436	0.217866	0.099335	Age, Sex, Site
rel_theta_right_lateral	Relative	FE	theta right lateral	0.619081	0.443643	0.0396362	0.954277	0.344126	0.0598132	0.112088	0.742415	0.00741714	Age, Sex, Site
log_theta_right_lateral	Other	FE	log theta right lateral	2.67883	0.122494	0.151527	0.982331	0.337344	0.0614635	2.43482	0.139514	0.139653	Age, Sex, Site
abs_alpha_right_lateral	Absolute	FE	alpha right lateral	2.32897	0.147793	0.134397	0.855319	0.369692	0.0539452	2.80578	0.114641	0.157577	Age, Sex, Site
rel_alpha_right_lateral	Relative	FE	alpha right lateral	0.4995	0.490554	0.0322268	1.21872	0.287008	0.0751425	0.00516907	0.943634	0.000344486	Age, Sex, Site
log_alpha_right_lateral	Other	FE	log alpha right lateral	3.71676	0.0730201	0.198579	1.07058	0.31721	0.0666171	3.99289	0.0641559	0.210231	Age, Sex, Site
abs_beta_right_lateral	Absolute	FE	beta right lateral	2.01078	0.176625	0.118206	0.510371	0.485948	0.0329052	3.20208	0.0937508	0.175918	Age, Sex, Site
rel_beta_right_lateral	Relative	FE	beta right lateral	0.11283	0.741598	0.00746583	2.71015	0.120497	0.153028	0.599667	0.450739	0.038441	Age, Sex, Site
log_beta_right_lateral	Other	FE	log beta right lateral	4.74085	0.0458316	0.240154	1.03321	0.325522	0.0644419	6.1278	0.0257216	0.290035	Age, Sex, Site
abs_gamma_l_right_lateral	Absolute	FE	gamma l right lateral	1.99321	0.178413	0.117295	0.0905345	0.767629	0.00599942	2.03741	0.173957	0.119585	Age, Sex, Site
rel_gamma_l_right_lateral	Relative	FE	gamma l right lateral	1.31015	0.270305	0.0803271	0.847674	0.371782	0.0534889	0.138866	0.714624	0.00917282	Age, Sex, Site
log_gamma_l_right_lateral	Other	FE	log gamma l right lateral	3.82339	0.0694353	0.203119	0.114706	0.739543	0.00758903	1.76237	0.204181	0.105138	Age, Sex, Site
abs_gamma_h_right_lateral	Absolute	FE	gamma h right lateral	2.1068	0.167239	0.123156	0.118115	0.735858	0.00781278	1.17613	0.295268	0.0727079	Age, Sex, Site
rel_gamma_h_right_lateral	Relative	FE	gamma h right lateral	1.41974	0.251958	0.0864657	0.700386	0.415789	0.0446095	0.547019	0.470956	0.0351848	Age, Sex, Site
log_gamma_h_right_lateral	Other	FE	log gamma h right lateral	2.50732	0.134171	0.143215	0.785118	0.389565	0.0497379	0.661282	0.428827	0.042224	Age, Sex, Site
abs_delta_right_hemisphere	Absolute	FE	delta right hemisphere	0.691618	0.418657	0.0440756	2.07881	0.169909	0.121719	0.0434053	0.837767	0.00288534	Age, Sex, Site
rel_delta_right_hemisphere	Relative	FE	delta right hemisphere	0.406584	0.533322	0.0263903	1.21446	0.28782	0.0748995	0.173248	0.683136	0.011418	Age, Sex, Site
log_delta_right_hemisphere	Other	FE	log delta right hemisphere	2.70667	0.120717	0.152862	1.33241	0.266437	0.0815805	1.04844	0.322097	0.0653297	Age, Sex, Site
abs_theta_right_hemisphere	Absolute	FE	theta right hemisphere	1.13579	0.303398	0.0703895	2.335	0.147305	0.134699	0.185026	0.673205	0.0121848	Age, Sex, Site
rel_theta_right_hemisphere	Relative	FE	theta right hemisphere	0.386608	0.543423	0.0251262	1.47017	0.244071	0.0892625	0.103669	0.751914	0.00686382	Age, Sex, Site
log_theta_right_hemisphere	Other	FE	log theta right hemisphere	3.29861	0.0893753	0.180266	1.50743	0.23845	0.0913184	1.56743	0.229751	0.0946093	Age, Sex, Site
abs_alpha_right_hemisphere	Absolute	FE	alpha right hemisphere	2.52316	0.133037	0.14399	2.65347	0.12414	0.150309	1.04454	0.322969	0.0651027	Age, Sex, Site
rel_alpha_right_hemisphere	Relative	FE	alpha right hemisphere	0.261357	0.616632	0.0171254	2.06945	0.170814	0.121237	0.0010847	0.974161	7.23078e-05	Age, Sex, Site
log_alpha_right_hemisphere	Other	FE	log alpha right hemisphere	4.70041	0.0466499	0.238594	1.8105	0.198436	0.107701	3.03409	0.101994	0.168242	Age, Sex, Site
abs_beta_right_hemisphere	Absolute	FE	beta right hemisphere	4.52647	0.0503699	0.231812	1.60204	0.224921	0.0964965	4.12007	0.0605041	0.215484	Age, Sex, Site
rel_beta_right_hemisphere	Relative	FE	beta right hemisphere	0.0384237	0.847226	0.00255503	3.79409	0.0703993	0.201877	0.629884	0.439773	0.0403	Age, Sex, Site
log_beta_right_hemisphere	Other	FE	log beta right hemisphere	6.30684	0.023963	0.296001	1.4251	0.251104	0.0867637	5.80106	0.029331	0.278883	Age, Sex, Site
abs_gamma_l_right_hemisphere	Absolute	FE	gamma l right hemisphere	5.05228	0.0400625	0.251955	1.03674	0.324724	0.0646477	3.43611	0.0835569	0.186379	Age, Sex, Site
rel_gamma_l_right_hemisphere	Relative	FE	gamma l right hemisphere	0.933842	0.34919	0.0586074	1.2161	0.287506	0.0749935	0.036906	0.850233	0.00245436	Age, Sex, Site
log_gamma_l_right_hemisphere	Other	FE	log gamma l right hemisphere	4.18123	0.0588354	0.217985	0.248576	0.625311	0.0163016	1.39481	0.255983	0.0850761	Age, Sex, Site
abs_gamma_h_right_hemisphere	Absolute	FE	gamma h right hemisphere	1.84299	0.194676	0.109422	0.890214	0.360369	0.0560228	1.41181	0.253229	0.0860243	Age, Sex, Site
rel_gamma_h_right_hemisphere	Relative	FE	gamma h right hemisphere	1.32384	0.267917	0.0810985	0.611984	0.446216	0.0391997	0.202062	0.659488	0.0132918	Age, Sex, Site
log_gamma_h_right_hemisphere	Other	FE	log gamma h right hemisphere	2.77866	0.116266	0.156292	1.1158	0.307542	0.0692363	1.21541	0.287638	0.074954	Age, Sex, Site
abs_delta_left_hemisphere	Absolute	FE	delta left hemisphere	1.25122	0.280914	0.0769922	1.8425	0.194731	0.109396	0.168361	0.687373	0.0110995	Age, Sex, Site
rel_delta_left_hemisphere	Relative	FE	delta left hemisphere	0.455554	0.50998	0.0294751	0.931518	0.349773	0.0584701	0.0852994	0.774241	0.00565447	Age, Sex, Site
log_delta_left_hemisphere	Other	FE	log delta left hemisphere	2.37807	0.143879	0.136843	1.24399	0.282255	0.0765814	1.09592	0.311741	0.0680867	Age, Sex, Site
abs_theta_left_hemisphere	Absolute	FE	theta left hemisphere	1.76866	0.203417	0.105474	1.95513	0.182368	0.115312	0.333916	0.571935	0.0217763	Age, Sex, Site
rel_theta_left_hemisphere	Relative	FE	theta left hemisphere	0.434408	0.519825	0.0281454	1.13166	0.304249	0.0701513	0.0484891	0.828682	0.00322219	Age, Sex, Site
log_theta_left_hemisphere	Other	FE	log theta left hemisphere	2.73061	0.119214	0.154006	1.35315	0.2629	0.0827455	1.45045	0.247117	0.0881706	Age, Sex, Site
abs_alpha_left_hemisphere	Absolute	FE	alpha left hemisphere	2.99586	0.103989	0.166475	1.93414	0.184595	0.114215	0.944118	0.34663	0.0592142	Age, Sex, Site
rel_alpha_left_hemisphere	Relative	FE	alpha left hemisphere	0.333248	0.572316	0.0217337	1.65035	0.218397	0.0991179	0.000544048	0.981699	3.62686e-05	Age, Sex, Site
log_alpha_left_hemisphere	Other	FE	log alpha left hemisphere	3.6394	0.0757585	0.195253	1.58381	0.227449	0.0955032	2.39744	0.142371	0.137804	Age, Sex, Site
abs_beta_left_hemisphere	Absolute	FE	beta left hemisphere	4.3456	0.0546122	0.22463	1.35222	0.263056	0.0826936	2.80404	0.114744	0.157495	Age, Sex, Site
rel_beta_left_hemisphere	Relative	FE	beta left hemisphere	0.190251	0.66892	0.0125246	3.88203	0.0675528	0.205594	0.260864	0.616961	0.0170937	Age, Sex, Site
log_beta_left_hemisphere	Other	FE	log beta left hemisphere	5.16698	0.0381543	0.25621	1.5026	0.239169	0.0910524	4.49315	0.0511216	0.230499	Age, Sex, Site
abs_gamma_l_left_hemisphere	Absolute	FE	gamma l left hemisphere	4.65253	0.0476408	0.23674	0.559829	0.4659	0.0359791	3.41844	0.0842787	0.185599	Age, Sex, Site
rel_gamma_l_left_hemisphere	Relative	FE	gamma l left hemisphere	0.870029	0.365719	0.0548221	1.39915	0.255276	0.0853184	0.0260141	0.874018	0.00173127	Age, Sex, Site
log_gamma_l_left_hemisphere	Other	FE	log gamma l left hemisphere	4.05386	0.0623737	0.212758	0.195185	0.664939	0.0128452	1.32745	0.267293	0.0813015	Age, Sex, Site
abs_gamma_h_left_hemisphere	Absolute	FE	gamma h left hemisphere	4.28281	0.0561819	0.222105	0.096108	0.760817	0.00636641	2.256	0.153854	0.130737	Age, Sex, Site
rel_gamma_h_left_hemisphere	Relative	FE	gamma h left hemisphere	0.684117	0.421136	0.0436185	0.169922	0.686012	0.0112012	0.132439	0.720995	0.00875199	Age, Sex, Site
log_gamma_h_left_hemisphere	Other	FE	log gamma h left hemisphere	3.81017	0.0698684	0.202559	0.412213	0.530539	0.0267459	1.89705	0.188615	0.112271	Age, Sex, Site
asym_inter_delta	Other	FE	asym inter delta	0.487506	0.495725	0.0314774	0.53385	0.476251	0.0343669	0.00164184	0.968213	0.000109444	Age, Sex, Site
asym_rc_l_delta	Other	FE	asym rc l delta	2.8516	0.111957	0.159739	2.44248	0.138937	0.140031	0.0081894	0.929091	0.000545662	Age, Sex, Site
asym_rc_r_delta	Other	FE	asym rc r delta	3.28618	0.0899248	0.179709	0.144781	0.708908	0.00955981	2.06304	0.171437	0.120907	Age, Sex, Site
asym_ml_l_delta	Other	FE	asym ml l delta	2.88625	0.109978	0.161367	0.568553	0.462508	0.0365193	0.570003	0.461948	0.0366091	Age, Sex, Site
asym_ml_r_delta	Other	FE	asym ml r delta	0.956707	0.343531	0.0599564	0.258544	0.618519	0.0169442	0.148487	0.705394	0.00980213	Age, Sex, Site
asym_inter_theta	Other	FE	asym inter theta	0.421135	0.526183	0.0273089	0.453909	0.510733	0.0293718	0.00101128	0.97505	6.7414e-05	Age, Sex, Site
asym_rc_l_theta	Other	FE	asym rc l theta	3.10379	0.0984721	0.171444	2.4745	0.136558	0.141606	0.0730461	0.790635	0.00484614	Age, Sex, Site
asym_rc_r_theta	Other	FE	asym rc r theta	3.89014	0.0672972	0.205935	0.149606	0.704344	0.00987523	2.58522	0.128706	0.147011	Age, Sex, Site
asym_ml_l_theta	Other	FE	asym ml l theta	2.8412	0.112559	0.159249	0.438635	0.517829	0.0284115	0.613563	0.445642	0.0392968	Age, Sex, Site
asym_ml_r_theta	Other	FE	asym ml r theta	1.17389	0.295713	0.0725792	0.158563	0.696094	0.0104603	0.188854	0.670059	0.0124337	Age, Sex, Site
asym_inter_alpha	Other	FE	asym inter alpha	0.307281	0.587523	0.0200742	0.339211	0.568937	0.022114	0.0457635	0.833487	0.00304162	Age, Sex, Site
asym_rc_l_alpha	Other	FE	asym rc l alpha	3.41569	0.0843915	0.185477	2.4559	0.137934	0.140692	0.351715	0.56198	0.0229105	Age, Sex, Site
asym_rc_r_alpha	Other	FE	asym rc r alpha	4.37514	0.0538915	0.225812	0.100044	0.756136	0.00662539	2.83819	0.112735	0.159107	Age, Sex, Site
asym_ml_l_alpha	Other	FE	asym ml l alpha	2.52063	0.133218	0.143866	0.31366	0.583711	0.0204823	0.685576	0.420652	0.0437074	Age, Sex, Site
asym_ml_r_alpha	Other	FE	asym ml r alpha	1.56481	0.230123	0.094466	0.0459563	0.833142	0.00305439	0.287052	0.599971	0.0187775	Age, Sex, Site
asym_inter_beta	Other	FE	asym inter beta	0.151875	0.702228	0.0100235	0.328606	0.574975	0.0214375	0.345046	0.565669	0.0224858	Age, Sex, Site
asym_rc_l_beta	Other	FE	asym rc l beta	5.25995	0.036685	0.259623	2.52938	0.132595	0.144294	1.73773	0.207203	0.103821	Age, Sex, Site
asym_rc_r_beta	Other	FE	asym rc r beta	3.50899	0.080656	0.189583	0.127731	0.725775	0.00844348	2.11196	0.166752	0.12342	Age, Sex, Site
asym_ml_l_beta	Other	FE	asym ml l beta	1.97269	0.180531	0.116227	0.494472	0.49271	0.0319128	0.95103	0.344923	0.0596218	Age, Sex, Site
asym_ml_r_beta	Other	FE	asym ml r beta	1.80079	0.199579	0.107185	0.125023	0.72857	0.00826595	0.283879	0.601975	0.0185738	Age, Sex, Site
asym_inter_gamma_l	Other	FE	asym inter gamma l	0.236579	0.633718	0.015527	0.0196353	0.890425	0.00130731	0.0474506	0.830496	0.0031534	Age, Sex, Site
asym_rc_l_gamma_l	Other	FE	asym rc l gamma l	0.0845602	0.775192	0.00560575	0.160036	0.694763	0.0105564	0.0524348	0.821972	0.00348348	Age, Sex, Site
asym_rc_r_gamma_l	Other	FE	asym rc r gamma l	0.103885	0.751665	0.006878	0.00312529	0.956156	0.000208309	0.589502	0.454529	0.037814	Age, Sex, Site
asym_ml_l_gamma_l	Other	FE	asym ml l gamma l	0.907503	0.355877	0.0570488	0.101379	0.754571	0.00671323	0.000194261	0.989063	1.29505e-05	Age, Sex, Site
asym_ml_r_gamma_l	Other	FE	asym ml r gamma l	0.856801	0.369289	0.0540337	0.138581	0.714903	0.00915417	0.238325	0.632478	0.0156398	Age, Sex, Site
asym_inter_gamma_h	Other	FE	asym inter gamma h	0.605254	0.448678	0.0387853	0.517083	0.483142	0.0333235	0.006918	0.934813	0.000460988	Age, Sex, Site
asym_rc_l_gamma_h	Other	FE	asym rc l gamma h	2.7266	0.119464	0.153814	0.729045	0.406623	0.0463502	0.819697	0.379582	0.0518149	Age, Sex, Site
asym_rc_r_gamma_h	Other	FE	asym rc r gamma h	3.44416	0.0832304	0.186734	0.192783	0.66687	0.0126891	2.15795	0.162493	0.12577	Age, Sex, Site
asym_ml_l_gamma_h	Other	FE	asym ml l gamma h	2.88306	0.110158	0.161218	0.155333	0.699037	0.0102494	0.00376955	0.951854	0.000251241	Age, Sex, Site
asym_ml_r_gamma_h	Other	FE	asym ml r gamma h	1.52229	0.236257	0.0921353	0.0606859	0.808754	0.00402942	0.540605	0.473522	0.0347866	Age, Sex, Site
mse_fine_right_frontal	MSE	FE	fine right frontal	3.34029	0.0875622	0.182128	1.60478	0.224544	0.0966458	1.12132	0.306389	0.0695553	Age, Sex, Site
mse_mid_right_frontal	MSE	FE	mid right frontal	0.243183	0.629058	0.0159536	1.50895	0.238226	0.0914018	0.0554131	0.817082	0.00368061	Age, Sex, Site
mse_coarse_right_frontal	MSE	FE	coarse right frontal	0.360343	0.557277	0.0234593	1.23975	0.283044	0.0763405	0.103252	0.752396	0.00683639	Age, Sex, Site
mse_fine_left_frontal	MSE	FE	fine left frontal	1.19437	0.291692	0.073752	0.560578	0.465606	0.0360256	0.364084	0.555262	0.0236971	Age, Sex, Site
mse_mid_left_frontal	MSE	FE	mid left frontal	0.0216317	0.88503	0.00144003	0.884004	0.362003	0.0556537	0.0057621	0.940495	0.000383993	Age, Sex, Site
mse_coarse_left_frontal	MSE	FE	coarse left frontal	0.367064	0.553667	0.0238864	0.941348	0.347317	0.0590507	0.0463799	0.832388	0.00308246	Age, Sex, Site
mse_fine_right_centroparietal	MSE	FE	fine right centroparietal	4.25964	0.0567745	0.221169	1.07766	0.315666	0.0670287	2.38036	0.1437	0.136957	Age, Sex, Site
mse_mid_right_centroparietal	MSE	FE	mid right centroparietal	2.92376	0.107883	0.163122	1.43783	0.24909	0.087471	1.92418	0.185664	0.113694	Age, Sex, Site
mse_coarse_right_centroparietal	MSE	FE	coarse right centroparietal	0.243666	0.62872	0.0159847	1.05517	0.3206	0.0657216	0.276212	0.606877	0.0180812	Age, Sex, Site
mse_fine_left_centroparietal	MSE	FE	fine left centroparietal	1.8596	0.192787	0.110299	0.462609	0.50677	0.0299179	1.52121	0.236415	0.0920763	Age, Sex, Site
mse_mid_left_centroparietal	MSE	FE	mid left centroparietal	1.65628	0.217613	0.0994388	0.644512	0.434618	0.0411973	1.61567	0.223056	0.0972375	Age, Sex, Site
mse_coarse_left_centroparietal	MSE	FE	coarse left centroparietal	0.125587	0.727985	0.00830292	0.435325	0.51939	0.0282032	0.46224	0.506937	0.0298947	Age, Sex, Site
mse_fine_right_occipito_par	MSE	FE	fine right occipito par	0.0952057	0.761905	0.00630701	2.05953	0.171779	0.120726	0.238116	0.632626	0.0156263	Age, Sex, Site
mse_mid_right_occipito_par	MSE	FE	mid right occipito par	0.403925	0.534646	0.0262222	1.4606	0.245542	0.0887331	0.000822892	0.977493	5.48565e-05	Age, Sex, Site
mse_coarse_right_occipito_par	MSE	FE	coarse right occipito par	0.184981	0.673242	0.0121818	0.735832	0.404498	0.0467615	0.011866	0.914701	0.000790442	Age, Sex, Site
mse_fine_left_occipito_par	MSE	FE	fine left occipito par	0.201324	0.660068	0.0132438	1.04836	0.322115	0.065325	0.179354	0.677939	0.0118156	Age, Sex, Site
mse_mid_left_occipito_par	MSE	FE	mid left occipito par	0.509009	0.486521	0.0328202	0.634167	0.438254	0.0405629	0.000221659	0.988318	1.4777e-05	Age, Sex, Site
mse_coarse_left_occipito_par	MSE	FE	coarse left occipito par	0.00369418	0.952337	0.000246218	0.459448	0.508204	0.0297196	0.0305107	0.863672	0.00202992	Age, Sex, Site
mse_fine_frontal	MSE	FE	fine frontal	2.14825	0.16338	0.125275	1.04468	0.322938	0.0651106	0.323863	0.577718	0.0211345	Age, Sex, Site
mse_mid_frontal	MSE	FE	mid frontal	0.20033	0.66085	0.0131793	1.04291	0.323336	0.0650073	0.000559973	0.981433	3.73301e-05	Age, Sex, Site
mse_coarse_frontal	MSE	FE	coarse frontal	0.29234	0.596663	0.0191168	1.02479	0.327436	0.0639505	0.127259	0.726259	0.00841258	Age, Sex, Site
mse_fine_occipital	MSE	FE	fine occipital	0.0157246	0.901874	0.00104721	1.45151	0.246951	0.0882297	0.464175	0.506062	0.0300161	Age, Sex, Site
mse_mid_occipital	MSE	FE	mid occipital	0.243991	0.628493	0.0160057	1.19031	0.292484	0.0735196	0.0190478	0.892065	0.00126825	Age, Sex, Site
mse_coarse_occipital	MSE	FE	coarse occipital	0.0923607	0.765372	0.0061197	0.720626	0.409283	0.0458395	0.000613445	0.980567	4.08947e-05	Age, Sex, Site
mse_fine_central	MSE	FE	fine central	1.79785	0.199925	0.107029	1.88409	0.190046	0.111589	0.0556914	0.816632	0.00369902	Age, Sex, Site
mse_mid_central	MSE	FE	mid central	1.40832	0.253791	0.0858296	1.05563	0.320498	0.0657482	0.373151	0.550437	0.0242729	Age, Sex, Site
mse_coarse_central	MSE	FE	coarse central	0.16526	0.6901	0.0108973	1.13127	0.304329	0.0701288	0.0477252	0.830014	0.00317159	Age, Sex, Site
mse_fine_left_lateral	MSE	FE	fine left lateral	0.933352	0.349312	0.0585785	0.367648	0.553355	0.0239235	0.839188	0.374122	0.0529818	Age, Sex, Site
mse_mid_left_lateral	MSE	FE	mid left lateral	0.184862	0.673341	0.0121741	1.29308	0.27332	0.079364	0.328208	0.575204	0.0214121	Age, Sex, Site
mse_coarse_left_lateral	MSE	FE	coarse left lateral	0.119098	0.734807	0.0078773	1.31769	0.268986	0.0807522	0.0284444	0.868321	0.0018927	Age, Sex, Site
mse_fine_right_lateral	MSE	FE	fine right lateral	1.17843	0.294815	0.0728396	0.407727	0.532755	0.0264625	0.89839	0.358235	0.0565082	Age, Sex, Site
mse_mid_right_lateral	MSE	FE	mid right lateral	0.492481	0.493568	0.0317884	1.20615	0.289413	0.0744252	0.473126	0.502052	0.0305772	Age, Sex, Site
mse_coarse_right_lateral	MSE	FE	coarse right lateral	0.0185224	0.893554	0.00123331	0.732394	0.405572	0.0465532	0.00231045	0.962297	0.000154006	Age, Sex, Site
mse_fine_right_hemisphere	MSE	FE	fine right hemisphere	2.43037	0.139851	0.139433	1.63659	0.22023	0.098373	0.597133	0.451679	0.0382848	Age, Sex, Site
mse_mid_right_hemisphere	MSE	FE	mid right hemisphere	0.802291	0.384558	0.0507706	1.41826	0.252196	0.0863828	0.24244	0.629578	0.0159056	Age, Sex, Site
mse_coarse_right_hemisphere	MSE	FE	coarse right hemisphere	0.00320484	0.955602	0.000213611	0.896467	0.358735	0.0563941	5.81179e-05	0.994018	3.87451e-06	Age, Sex, Site
mse_fine_left_hemisphere	MSE	FE	fine left hemisphere	1.31619	0.269246	0.080668	0.764917	0.395582	0.0485202	0.356698	0.559254	0.0232275	Age, Sex, Site
mse_mid_left_hemisphere	MSE	FE	mid left hemisphere	0.50908	0.486491	0.0328247	0.842131	0.373308	0.0531577	0.215918	0.648841	0.0141903	Age, Sex, Site
mse_coarse_left_hemisphere	MSE	FE	coarse left hemisphere	0.0144126	0.906035	0.000959914	0.730618	0.406129	0.0464456	0.00574787	0.940568	0.000383044	Age, Sex, Site
mse_fine_global	MSE	FE	fine global	1.93027	0.185009	0.114013	1.29894	0.272281	0.0796946	0.426097	0.523789	0.0276218	Age, Sex, Site
mse_mid_global	MSE	FE	mid global	0.740122	0.403163	0.0470214	1.12259	0.306125	0.0696285	0.250315	0.624113	0.0164138	Age, Sex, Site
mse_coarse_global	MSE	FE	coarse global	0.000948965	0.975831	6.32603e-05	0.856383	0.369402	0.0540087	0.00321387	0.95554	0.000214212	Age, Sex, Site
ispc_theta_right_frontal	ISPC	FE	theta right frontal	0.106956	0.748156	0.00707992	1.11071	0.308608	0.0689426	0.136069	0.717375	0.00898971	Age, Sex, Site
ispc_alpha_right_frontal	ISPC	FE	alpha right frontal	0.499892	0.490386	0.0322513	2.61772	0.126506	0.148585	0.358543	0.558251	0.0233449	Age, Sex, Site
ispc_theta_left_frontal	ISPC	FE	theta left frontal	0.000339472	0.985543	2.26309e-05	0.120276	0.733553	0.00795459	0.268625	0.611816	0.0175932	Age, Sex, Site
ispc_alpha_left_frontal	ISPC	FE	alpha left frontal	0.000209353	0.988646	1.39567e-05	0.341145	0.567849	0.0222373	0.000854183	0.977069	5.69423e-05	Age, Sex, Site
ispc_theta_right_centroparietal	ISPC	FE	theta right centroparietal	0.138652	0.714834	0.00915878	0.762265	0.396382	0.0483601	1.00294	0.332482	0.0626725	Age, Sex, Site
ispc_alpha_right_centroparietal	ISPC	FE	alpha right centroparietal	0.00227435	0.962592	0.000151601	2.7709	0.116736	0.155924	0.249156	0.624911	0.016339	Age, Sex, Site
ispc_theta_left_centroparietal	ISPC	FE	theta left centroparietal	1.2555	0.280125	0.0772354	0.14361	0.710029	0.00948318	0.0527883	0.821384	0.00350688	Age, Sex, Site
ispc_alpha_left_centroparietal	ISPC	FE	alpha left centroparietal	1.26177	0.278974	0.0775911	1.61284	0.223441	0.0970839	0.640187	0.436132	0.0409322	Age, Sex, Site
ispc_theta_right_occipito_par	ISPC	FE	theta right occipito par	0.0306901	0.863276	0.00204183	0.0780105	0.783826	0.00517379	1.28202	0.2753	0.0787382	Age, Sex, Site
ispc_alpha_right_occipito_par	ISPC	FE	alpha right occipito par	0.0906685	0.767463	0.00600825	0.221282	0.644831	0.0145377	0.848491	0.371558	0.0535377	Age, Sex, Site
ispc_theta_left_occipito_par	ISPC	FE	theta left occipito par	1.75422	0.205174	0.104703	0.0349393	0.854228	0.00232387	0.0164511	0.899646	0.00109554	Age, Sex, Site
ispc_alpha_left_occipito_par	ISPC	FE	alpha left occipito par	1.11398	0.307923	0.069131	0.587336	0.455344	0.0376804	0.245944	0.627133	0.0161318	Age, Sex, Site
ispc_theta_frontal	ISPC	FE	theta frontal	0.00545356	0.942107	0.000363438	0.473279	0.501983	0.0305868	0.0988661	0.757526	0.00654792	Age, Sex, Site
ispc_alpha_frontal	ISPC	FE	alpha frontal	0.0427593	0.83896	0.00284251	1.25989	0.279318	0.0774845	0.0839049	0.776039	0.00556254	Age, Sex, Site
ispc_theta_occipital	ISPC	FE	theta occipital	0.259739	0.617715	0.0170212	0.0317516	0.860958	0.0021123	0.433439	0.520284	0.0280844	Age, Sex, Site
ispc_alpha_occipital	ISPC	FE	alpha occipital	0.126971	0.726556	0.00839368	0.516333	0.483454	0.0332768	0.265409	0.613937	0.0173863	Age, Sex, Site
ispc_theta_central	ISPC	FE	theta central	0.142531	0.711066	0.00941261	0.827661	0.377337	0.0522921	0.418354	0.527534	0.0271335	Age, Sex, Site
ispc_alpha_central	ISPC	FE	alpha central	0.0141905	0.906758	0.000945141	4.15004	0.0596795	0.216712	0.06701	0.79926	0.00444747	Age, Sex, Site
ispc_theta_left_lateral	ISPC	FE	theta left lateral	0.676206	0.423776	0.0431358	0.814101	0.381171	0.0514794	0.174986	0.681645	0.0115312	Age, Sex, Site
ispc_alpha_left_lateral	ISPC	FE	alpha left lateral	0.913141	0.35443	0.0573828	3.60494	0.0770173	0.193763	1.22291	0.286212	0.0753817	Age, Sex, Site
ispc_theta_right_lateral	ISPC	FE	theta right lateral	0.00280975	0.958426	0.000187282	0.917451	0.35333	0.057638	0.935387	0.348803	0.0586987	Age, Sex, Site
ispc_alpha_right_lateral	ISPC	FE	alpha right lateral	0.294876	0.59509	0.0192794	1.74971	0.205726	0.104462	0.137998	0.715474	0.00911601	Age, Sex, Site
ispc_theta_right_hemisphere	ISPC	FE	theta right hemisphere	0.0188296	0.892681	0.00125374	0.545587	0.471527	0.035096	0.859134	0.368656	0.0541728	Age, Sex, Site
ispc_alpha_right_hemisphere	ISPC	FE	alpha right hemisphere	0.121708	0.732038	0.00804853	1.64619	0.218948	0.0988931	0.156591	0.697886	0.0103316	Age, Sex, Site
ispc_theta_left_hemisphere	ISPC	FE	theta left hemisphere	0.824639	0.378186	0.0521111	0.154382	0.69991	0.0101873	0.0372173	0.849611	0.00247501	Age, Sex, Site
ispc_alpha_left_hemisphere	ISPC	FE	alpha left hemisphere	0.795044	0.386659	0.050335	1.11908	0.306856	0.0694257	0.338341	0.569428	0.0220585	Age, Sex, Site
ispc_theta_global	ISPC	FE	theta global	0.282933	0.602575	0.018513	0.390089	0.541637	0.0253468	0.334103	0.571829	0.0217882	Age, Sex, Site
ispc_alpha_global	ISPC	FE	alpha global	0.0708754	0.793691	0.0047028	1.91177	0.187006	0.113044	0.00226383	0.962679	0.000150899	Age, Sex, Site
faa_f4minus_f3_alpha	FAA	FE	f4minus f3 alpha	0.000368252	0.984943	2.45495e-05	0.252648	0.622516	0.0165642	0.00159332	0.968686	0.00010621	Age, Sex, Site
abs_delta_right_frontal	Absolute	Recurrence	delta right frontal	0.0856153	0.77012	0.000413429	0.0333949	0.855179	0.000161302	4.57876	0.0335411	0.0216409	Age, Sex, Site
rel_delta_right_frontal	Relative	Recurrence	delta right frontal	3.03787	0.0828273	0.0144635	0.0660882	0.797375	0.000319165	2.38279	0.124206	0.0113801	Age, Sex, Site
log_delta_right_frontal	Other	Recurrence	log delta right frontal	0.186083	0.666646	0.000898144	0.09878	0.753615	0.00047697	2.36438	0.12566	0.0112931	Age, Sex, Site
abs_theta_right_frontal	Absolute	Recurrence	theta right frontal	0.119343	0.730099	0.000576205	0.0214635	0.883666	0.000103678	4.33476	0.0385709	0.0205114	Age, Sex, Site
rel_theta_right_frontal	Relative	Recurrence	theta right frontal	3.69278	0.0560218	0.0175268	0.0463782	0.829702	0.000223999	2.11465	0.14741	0.0101124	Age, Sex, Site
log_theta_right_frontal	Other	Recurrence	log theta right frontal	0.201149	0.654264	0.00097079	0.10402	0.747383	0.00050226	2.07223	0.151513	0.00991153	Age, Sex, Site
abs_alpha_right_frontal	Absolute	Recurrence	alpha right frontal	0.0915324	0.762542	0.00044199	0.00619506	0.93734	2.99269e-05	3.83671	0.0514849	0.0181975	Age, Sex, Site
rel_alpha_right_frontal	Relative	Recurrence	alpha right frontal	4.2649	0.0401533	0.0201875	0.0141088	0.905565	6.81536e-05	1.75885	0.186229	0.00842527	Age, Sex, Site
log_alpha_right_frontal	Other	Recurrence	log alpha right frontal	0.18811	0.664946	0.000907919	0.110655	0.739736	0.00053428	1.64926	0.200495	0.00790445	Age, Sex, Site
abs_beta_right_frontal	Absolute	Recurrence	beta right frontal	0.552941	0.457962	0.00266409	0.0394255	0.842803	0.000190425	1.99428	0.159395	0.00954228	Age, Sex, Site
rel_beta_right_frontal	Relative	Recurrence	beta right frontal	0.718592	0.397585	0.00345945	0.00219494	0.962678	1.06035e-05	0.322579	0.570677	0.00155593	Age, Sex, Site
log_beta_right_frontal	Other	Recurrence	log beta right frontal	0.270359	0.603646	0.00130438	0.0775303	0.780951	0.000374402	0.704819	0.402138	0.00339337	Age, Sex, Site
abs_gamma_l_right_frontal	Absolute	Recurrence	gamma l right frontal	5.31094	0.0221835	0.0250149	0.194877	0.659349	0.000940551	0.23826	0.625983	0.00114969	Age, Sex, Site
rel_gamma_l_right_frontal	Relative	Recurrence	gamma l right frontal	3.90753	0.0493977	0.0185272	0.00210652	0.963437	1.01763e-05	1.11255	0.292758	0.00534591	Age, Sex, Site
log_gamma_l_right_frontal	Other	Recurrence	log gamma l right frontal	3.99985	0.0468114	0.0189567	0.135349	0.713325	0.000653433	0.12874	0.720108	0.000621545	Age, Sex, Site
abs_gamma_h_right_frontal	Absolute	Recurrence	gamma h right frontal	2.53627	0.112783	0.0121042	0.242491	0.622935	0.00117008	1.07173	0.301763	0.00515078	Age, Sex, Site
rel_gamma_h_right_frontal	Relative	Recurrence	gamma h right frontal	0.0845713	0.771487	0.00040839	0.0670097	0.795999	0.000323613	1.10041	0.295399	0.00528788	Age, Sex, Site
log_gamma_h_right_frontal	Other	Recurrence	log gamma h right frontal	0.250211	0.617458	0.00120729	0.00393054	0.950071	1.89877e-05	7.96638e-05	0.992887	3.84849e-07	Age, Sex, Site
abs_delta_left_frontal	Absolute	Recurrence	delta left frontal	1.42092	0.234617	0.00681754	0.725996	0.395169	0.00349497	0.300601	0.584097	0.00145007	Age, Sex, Site
rel_delta_left_frontal	Relative	Recurrence	delta left frontal	4.0385	0.0457718	0.0191363	5.56147e-05	0.994057	2.6867e-07	2.99112	0.0852132	0.014244	Age, Sex, Site
log_delta_left_frontal	Other	Recurrence	log delta left frontal	1.08712	0.298326	0.00522437	0.00282918	0.957632	1.36674e-05	2.43681	0.120045	0.0116351	Age, Sex, Site
abs_theta_left_frontal	Absolute	Recurrence	theta left frontal	1.35125	0.246399	0.00648542	0.766017	0.382467	0.00368692	0.322044	0.570997	0.00155335	Age, Sex, Site
rel_theta_left_frontal	Relative	Recurrence	theta left frontal	5.04098	0.0258118	0.0237736	0.0207705	0.885546	0.00010033	2.51965	0.113962	0.0120258	Age, Sex, Site
log_theta_left_frontal	Other	Recurrence	log theta left frontal	1.13002	0.289009	0.00542942	0.00342406	0.953395	1.65411e-05	2.0401	0.154707	0.00975935	Age, Sex, Site
abs_alpha_left_frontal	Absolute	Recurrence	alpha left frontal	1.26717	0.261602	0.00608435	0.801537	0.371674	0.00385722	0.358793	0.549833	0.0017303	Age, Sex, Site
rel_alpha_left_frontal	Relative	Recurrence	alpha left frontal	5.94432	0.0156084	0.0279149	0.136825	0.711836	0.000660553	1.92426	0.16688	0.00921031	Age, Sex, Site
log_alpha_left_frontal	Other	Recurrence	log alpha left frontal	1.0911	0.297445	0.00524339	0.00320039	0.954941	1.54606e-05	1.52553	0.218184	0.0073158	Age, Sex, Site
abs_beta_left_frontal	Absolute	Recurrence	beta left frontal	1.00148	0.318122	0.00481476	0.724006	0.395816	0.00348542	0.472349	0.492678	0.00227668	Age, Sex, Site
rel_beta_left_frontal	Relative	Recurrence	beta left frontal	1.12811	0.289416	0.00542028	0.0496545	0.823885	0.000239819	0.0432603	0.83544	0.000208943	Age, Sex, Site
log_beta_left_frontal	Other	Recurrence	log beta left frontal	0.000985698	0.974984	4.7618e-06	0.0967254	0.756108	0.000467054	0.373834	0.541592	0.00180271	Age, Sex, Site
abs_gamma_l_left_frontal	Absolute	Recurrence	gamma l left frontal	0.00706259	0.933106	3.41176e-05	0.749896	0.387512	0.00360961	1.08228	0.299401	0.00520123	Age, Sex, Site
rel_gamma_l_left_frontal	Relative	Recurrence	gamma l left frontal	4.25682	0.0403407	0.02015	0.0593712	0.807734	0.000286735	1.31283	0.253206	0.00630219	Age, Sex, Site
log_gamma_l_left_frontal	Other	Recurrence	log gamma l left frontal	3.10698	0.079433	0.0147876	0.235527	0.627969	0.00113652	0.192326	0.661445	0.000928251	Age, Sex, Site
abs_gamma_h_left_frontal	Absolute	Recurrence	gamma h left frontal	0.0742854	0.785468	0.000358738	0.333784	0.564067	0.00160989	1.47961	0.22522	0.00709717	Age, Sex, Site
rel_gamma_h_left_frontal	Relative	Recurrence	gamma h left frontal	0.599173	0.439777	0.0028862	0.0161264	0.899072	7.78992e-05	0.850823	0.357393	0.00409343	Age, Sex, Site
log_gamma_h_left_frontal	Other	Recurrence	log gamma h left frontal	0.456071	0.50022	0.0021984	0.000379114	0.984484	1.83147e-06	2.66858e-05	0.995883	1.28917e-07	Age, Sex, Site
abs_delta_right_centroparietal	Absolute	Recurrence	delta right centroparietal	0.845998	0.358758	0.00407031	0.886123	0.347627	0.00426254	0.855368	0.356115	0.00411521	Age, Sex, Site
rel_delta_right_centroparietal	Relative	Recurrence	delta right centroparietal	4.41913	0.0367472	0.0209022	1.26357	0.262279	0.00606715	3.26951	0.0720302	0.0155491	Age, Sex, Site
log_delta_right_centroparietal	Other	Recurrence	log delta right centroparietal	0.000935145	0.975634	4.51759e-06	0.0150763	0.902396	7.28268e-05	1.94795	0.164303	0.00932266	Age, Sex, Site
abs_theta_right_centroparietal	Absolute	Recurrence	theta right centroparietal	1.0176	0.314266	0.00489191	0.76898	0.381549	0.00370113	0.976105	0.324316	0.00469335	Age, Sex, Site
rel_theta_right_centroparietal	Relative	Recurrence	theta right centroparietal	5.04282	0.0257851	0.0237821	1.23509	0.267709	0.00593122	3.36154	0.0681716	0.0159798	Age, Sex, Site
log_theta_right_centroparietal	Other	Recurrence	log theta right centroparietal	0.00087418	0.976441	4.22307e-06	0.00262449	0.959192	1.26785e-05	1.70214	0.193457	0.00815583	Age, Sex, Site
abs_alpha_right_centroparietal	Absolute	Recurrence	alpha right centroparietal	1.22094	0.270458	0.00586369	0.604614	0.437711	0.00291233	1.05329	0.305949	0.00506258	Age, Sex, Site
rel_alpha_right_centroparietal	Relative	Recurrence	alpha right centroparietal	5.26871	0.0227139	0.024821	0.975855	0.324377	0.00469216	3.12877	0.0783943	0.0148898	Age, Sex, Site
log_alpha_right_centroparietal	Other	Recurrence	log alpha right centroparietal	0.0115697	0.914447	5.5889e-05	0.00710394	0.932911	3.43174e-05	1.32013	0.251894	0.00633704	Age, Sex, Site
abs_beta_right_centroparietal	Absolute	Recurrence	beta right centroparietal	1.71868	0.191316	0.00823442	0.182488	0.669688	0.000880808	0.818795	0.366585	0.00393995	Age, Sex, Site
rel_beta_right_centroparietal	Relative	Recurrence	beta right centroparietal	1.92935	0.166322	0.00923445	0.0132822	0.90836	6.41609e-05	0.47017	0.493676	0.00226621	Age, Sex, Site
log_beta_right_centroparietal	Other	Recurrence	log beta right centroparietal	1.04399	0.308089	0.0050181	0.298212	0.585594	0.00143856	0.256947	0.612765	0.00123975	Age, Sex, Site
abs_gamma_l_right_centroparietal	Absolute	Recurrence	gamma l right centroparietal	5.95147	0.015547	0.0279475	0.000184491	0.989176	8.91261e-07	0.0337312	0.85446	0.000162926	Age, Sex, Site
rel_gamma_l_right_centroparietal	Relative	Recurrence	gamma l right centroparietal	4.75135	0.0304035	0.0224384	0.588794	0.44376	0.00283635	1.6277	0.203451	0.00780196	Age, Sex, Site
log_gamma_l_right_centroparietal	Other	Recurrence	log gamma l right centroparietal	5.31694	0.0221093	0.0250425	0.85039	0.357516	0.00409136	0.301516	0.583525	0.00145448	Age, Sex, Site
abs_gamma_h_right_centroparietal	Absolute	Recurrence	gamma h right centroparietal	4.50413	0.0350016	0.0212957	1.59775	0.207644	0.00765947	0.639252	0.424898	0.00307867	Age, Sex, Site
rel_gamma_h_right_centroparietal	Relative	Recurrence	gamma h right centroparietal	0.148728	0.70015	0.000717977	0.515496	0.473579	0.00248413	0.512471	0.474878	0.00246959	Age, Sex, Site
log_gamma_h_right_centroparietal	Other	Recurrence	log gamma h right centroparietal	1.4619	0.228007	0.00701281	0.47559	0.491199	0.00229227	0.107541	0.743293	0.00051925	Age, Sex, Site
abs_delta_left_centroparietal	Absolute	Recurrence	delta left centroparietal	3.96784	0.0476914	0.0188078	2.14929	0.144153	0.0102763	3.8444	0.0512538	0.0182334	Age, Sex, Site
rel_delta_left_centroparietal	Relative	Recurrence	delta left centroparietal	2.27404	0.133081	0.0108663	0.915655	0.339735	0.00440397	3.68015	0.0564397	0.017468	Age, Sex, Site
log_delta_left_centroparietal	Other	Recurrence	log delta left centroparietal	0.102006	0.749757	0.000492542	0.0344257	0.852986	0.00016628	3.43396	0.0652922	0.0163184	Age, Sex, Site
abs_theta_left_centroparietal	Absolute	Recurrence	theta left centroparietal	3.98795	0.0471366	0.0189013	2.53507	0.112868	0.0120985	3.70041	0.0557709	0.0175624	Age, Sex, Site
rel_theta_left_centroparietal	Relative	Recurrence	theta left centroparietal	3.23998	0.0733175	0.0154109	0.987634	0.321482	0.00474852	3.63577	0.0579354	0.0172609	Age, Sex, Site
log_theta_left_centroparietal	Other	Recurrence	log theta left centroparietal	0.0913297	0.762797	0.000441012	0.0821477	0.774694	0.000396691	3.01977	0.0837422	0.0143785	Age, Sex, Site
abs_alpha_left_centroparietal	Absolute	Recurrence	alpha left centroparietal	3.65895	0.0571488	0.0173691	3.0401	0.0827154	0.0144739	3.63039	0.0581194	0.0172358	Age, Sex, Site
rel_alpha_left_centroparietal	Relative	Recurrence	alpha left centroparietal	4.70484	0.0312173	0.0222236	0.982219	0.322809	0.00472261	3.41945	0.0658583	0.0162506	Age, Sex, Site
log_alpha_left_centroparietal	Other	Recurrence	log alpha left centroparietal	0.088402	0.766517	0.00042688	0.202334	0.653314	0.000976503	2.36255	0.125806	0.0112845	Age, Sex, Site
abs_beta_left_centroparietal	Absolute	Recurrence	beta left centroparietal	0.98019	0.323308	0.0047129	3.95602	0.048021	0.0187528	2.08537	0.150228	0.00997375	Age, Sex, Site
rel_beta_left_centroparietal	Relative	Recurrence	beta left centroparietal	1.67399	0.197166	0.00802206	0.133384	0.715322	0.000643953	0.47846	0.489896	0.00230607	Age, Sex, Site
log_beta_left_centroparietal	Other	Recurrence	log beta left centroparietal	1.34915	0.246764	0.00647544	0.762828	0.383457	0.00367163	0.578018	0.447955	0.00278458	Age, Sex, Site
abs_gamma_l_left_centroparietal	Absolute	Recurrence	gamma l left centroparietal	4.12703	0.0434814	0.0195476	0.191738	0.661931	0.000925412	0.513835	0.474291	0.00247615	Age, Sex, Site
rel_gamma_l_left_centroparietal	Relative	Recurrence	gamma l left centroparietal	3.34972	0.0686544	0.0159245	0.272641	0.602124	0.00131537	1.77095	0.184728	0.00848276	Age, Sex, Site
log_gamma_l_left_centroparietal	Other	Recurrence	log gamma l left centroparietal	4.93606	0.0273848	0.0232903	1.04963	0.306787	0.00504511	0.13857	0.710088	0.000668971	Age, Sex, Site
abs_gamma_h_left_centroparietal	Absolute	Recurrence	gamma h left centroparietal	2.83395	0.0937985	0.0135057	3.05541	0.0819515	0.0145457	1.14113	0.286657	0.0054825	Age, Sex, Site
rel_gamma_h_left_centroparietal	Relative	Recurrence	gamma h left centroparietal	0.00267254	0.95882	1.29107e-05	1.06882	0.302418	0.00513687	0.475448	0.491264	0.00229159	Age, Sex, Site
log_gamma_h_left_centroparietal	Other	Recurrence	log gamma h left centroparietal	1.47738	0.225569	0.00708655	1.46301	0.227831	0.00701809	0.0124619	0.911223	6.01987e-05	Age, Sex, Site
abs_delta_right_occipito_par	Absolute	Recurrence	delta right occipito par	2.19395	0.140074	0.0104876	1.21723	0.271186	0.00584595	0.589619	0.443442	0.00284031	Age, Sex, Site
rel_delta_right_occipito_par	Relative	Recurrence	delta right occipito par	1.70567	0.192998	0.0081726	0.12022	0.729148	0.000580436	3.59845	0.0592258	0.0170868	Age, Sex, Site
log_delta_right_occipito_par	Other	Recurrence	log delta right occipito par	0.624767	0.430186	0.00300912	0.449331	0.5034	0.00216598	1.89081	0.170597	0.00905167	Age, Sex, Site
abs_theta_right_occipito_par	Absolute	Recurrence	theta right occipito par	2.19594	0.139896	0.010497	1.22358	0.269943	0.00587629	0.592592	0.442296	0.00285459	Age, Sex, Site
rel_theta_right_occipito_par	Relative	Recurrence	theta right occipito par	2.19899	0.139622	0.0105115	0.201202	0.654222	0.000971044	3.30263	0.0706151	0.0157042	Age, Sex, Site
log_theta_right_occipito_par	Other	Recurrence	log theta right occipito par	0.636385	0.425937	0.0030649	0.439375	0.508162	0.00211809	1.55506	0.213799	0.00745634	Age, Sex, Site
abs_alpha_right_occipito_par	Absolute	Recurrence	alpha right occipito par	2.20631	0.138968	0.0105461	1.24572	0.265665	0.00598198	0.612636	0.434692	0.00295086	Age, Sex, Site
rel_alpha_right_occipito_par	Relative	Recurrence	alpha right occipito par	2.61335	0.107491	0.0124675	0.339711	0.560631	0.00163843	3.02921	0.083264	0.0144228	Age, Sex, Site
log_alpha_right_occipito_par	Other	Recurrence	log alpha right occipito par	0.748293	0.388018	0.00360192	0.414458	0.520428	0.00199821	1.15708	0.283324	0.00555868	Age, Sex, Site
abs_beta_right_occipito_par	Absolute	Recurrence	beta right occipito par	2.41497	0.121708	0.011532	1.33754	0.248802	0.00642004	0.640923	0.424295	0.00308669	Age, Sex, Site
rel_beta_right_occipito_par	Relative	Recurrence	beta right occipito par	1.19641	0.275311	0.00574656	0.128996	0.719841	0.000622781	0.397213	0.529227	0.00191523	Age, Sex, Site
log_beta_right_occipito_par	Other	Recurrence	log beta right occipito par	2.79938	0.0958114	0.0133431	0.230423	0.631717	0.00111192	0.0716807	0.789172	0.000346164	Age, Sex, Site
abs_gamma_l_right_occipito_par	Absolute	Recurrence	gamma l right occipito par	3.4831	0.0634126	0.0165481	1.25388	0.26411	0.00602093	0.629554	0.428428	0.0030321	Age, Sex, Site
rel_gamma_l_right_occipito_par	Relative	Recurrence	gamma l right occipito par	2.16763	0.142462	0.0103631	0.0568997	0.811701	0.000274802	1.22085	0.270476	0.00586327	Age, Sex, Site
log_gamma_l_right_occipito_par	Other	Recurrence	log gamma l right occipito par	4.41823	0.0367662	0.020898	0.000306162	0.986057	1.47904e-06	0.441015	0.507372	0.00212598	Age, Sex, Site
abs_gamma_h_right_occipito_par	Absolute	Recurrence	gamma h right occipito par	2.60573	0.108001	0.0124316	0.721997	0.396471	0.00347578	2.03658	0.155062	0.00974268	Age, Sex, Site
rel_gamma_h_right_occipito_par	Relative	Recurrence	gamma h right occipito par	0.0762783	0.782681	0.000368359	0.424664	0.515342	0.00204732	0.563707	0.453623	0.00271583	Age, Sex, Site
log_gamma_h_right_occipito_par	Other	Recurrence	log gamma h right occipito par	2.9817	0.0857028	0.0141998	0.000900418	0.97609	4.34983e-06	0.799402	0.372311	0.00384699	Age, Sex, Site
abs_delta_left_occipito_par	Absolute	Recurrence	delta left occipito par	1.57627	0.210714	0.00755728	1.42065	0.234661	0.00681626	2.38331	0.124165	0.0113825	Age, Sex, Site
rel_delta_left_occipito_par	Relative	Recurrence	delta left occipito par	4.05102	0.0454402	0.0191945	0.000784249	0.977686	3.78863e-06	1.30771	0.254131	0.00627778	Age, Sex, Site
log_delta_left_occipito_par	Other	Recurrence	log delta left occipito par	2.7791e-05	0.995799	1.34256e-07	0.0265541	0.870713	0.000128264	1.20076	0.274444	0.0057673	Age, Sex, Site
abs_theta_left_occipito_par	Absolute	Recurrence	theta left occipito par	1.33699	0.248898	0.00641745	1.2562	0.26367	0.00603201	2.16051	0.143116	0.0103294	Age, Sex, Site
rel_theta_left_occipito_par	Relative	Recurrence	theta left occipito par	4.38369	0.037502	0.0207381	0.0136579	0.907079	6.59756e-05	1.15087	0.284615	0.00552904	Age, Sex, Site
log_theta_left_occipito_par	Other	Recurrence	log theta left occipito par	0.00353689	0.952634	1.70861e-05	0.0350849	0.851601	0.000169463	1.03031	0.311271	0.00495269	Age, Sex, Site
abs_alpha_left_occipito_par	Absolute	Recurrence	alpha left occipito par	0.943946	0.332399	0.00453943	0.928985	0.336252	0.0044678	1.92222	0.167103	0.00920066	Age, Sex, Site
rel_alpha_left_occipito_par	Relative	Recurrence	alpha left occipito par	3.89253	0.0498322	0.0184574	0.194434	0.659712	0.000938414	0.946705	0.331695	0.00455263	Age, Sex, Site
log_alpha_left_occipito_par	Other	Recurrence	log alpha left occipito par	0.0501602	0.823006	0.000242261	0.0175646	0.894693	8.48459e-05	0.761783	0.383782	0.00366662	Age, Sex, Site
abs_beta_left_occipito_par	Absolute	Recurrence	beta left occipito par	0.183349	0.668956	0.000884959	0.585151	0.445171	0.00281885	1.28653	0.258	0.00617674	Age, Sex, Site
rel_beta_left_occipito_par	Relative	Recurrence	beta left occipito par	1.21387	0.271846	0.00582994	0.253544	0.615126	0.00122335	0.316974	0.574041	0.00152894	Age, Sex, Site
log_beta_left_occipito_par	Other	Recurrence	log beta left occipito par	1.27145	0.260799	0.00610479	0.00419775	0.948404	2.02786e-05	0.218146	0.640947	0.00105274	Age, Sex, Site
abs_gamma_l_left_occipito_par	Absolute	Recurrence	gamma l left occipito par	2.10823	0.148023	0.010082	1.15485	0.283787	0.00554804	0.134992	0.713687	0.000651709	Age, Sex, Site
rel_gamma_l_left_occipito_par	Relative	Recurrence	gamma l left occipito par	3.00602	0.0844445	0.014314	0.00826113	0.927667	3.99073e-05	0.603103	0.438283	0.00290508	Age, Sex, Site
log_gamma_l_left_occipito_par	Other	Recurrence	log gamma l left occipito par	3.70859	0.0555031	0.0176006	0.147816	0.701026	0.000713579	0.0655821	0.798136	0.000316722	Age, Sex, Site
abs_gamma_h_left_occipito_par	Absolute	Recurrence	gamma h left occipito par	1.60671	0.206379	0.0077021	0.976798	0.324144	0.00469667	0.694633	0.405554	0.00334449	Age, Sex, Site
rel_gamma_h_left_occipito_par	Relative	Recurrence	gamma h left occipito par	0.011375	0.915167	5.49488e-05	0.50737	0.477082	0.00244507	0.140883	0.707789	0.00068013	Age, Sex, Site
log_gamma_h_left_occipito_par	Other	Recurrence	log gamma h left occipito par	1.76912	0.184955	0.00847404	0.392941	0.531448	0.00189467	0.000188354	0.989063	9.09921e-07	Age, Sex, Site
abs_delta_frontal	Absolute	Recurrence	delta frontal	5.05103	0.0256661	0.0238199	0.881271	0.348948	0.0042393	7.17572	0.00798347	0.0335039	Age, Sex, Site
rel_delta_frontal	Relative	Recurrence	delta frontal	5.06295	0.0254944	0.0238748	0.0355266	0.850681	0.000171597	3.50043	0.062764	0.0166291	Age, Sex, Site
log_delta_frontal	Other	Recurrence	log delta frontal	1.26726	0.261584	0.00608479	0.193123	0.660788	0.000932092	3.94464	0.0483402	0.0186999	Age, Sex, Site
abs_theta_frontal	Absolute	Recurrence	theta frontal	5.42646	0.0207978	0.0255451	0.879576	0.349411	0.00423118	6.65613	0.0105737	0.0311535	Age, Sex, Site
rel_theta_frontal	Relative	Recurrence	theta frontal	5.82057	0.0167115	0.0273496	0.0121571	0.912311	5.87264e-05	3.03887	0.0827775	0.0144681	Age, Sex, Site
log_theta_frontal	Other	Recurrence	log theta frontal	1.23181	0.268343	0.00591557	0.214671	0.643617	0.00103598	3.47004	0.0639067	0.0164871	Age, Sex, Site
abs_alpha_frontal	Absolute	Recurrence	alpha frontal	4.81772	0.0292806	0.0227446	0.815708	0.367488	0.00392515	5.69594	0.0179046	0.0267797	Age, Sex, Site
rel_alpha_frontal	Relative	Recurrence	alpha frontal	5.99862	0.0151485	0.0281627	0.0021006	0.963488	1.01477e-05	2.45709	0.118523	0.0117307	Age, Sex, Site
log_alpha_frontal	Other	Recurrence	log alpha frontal	1.04703	0.307385	0.00503268	0.238389	0.625889	0.00115031	2.79472	0.0960865	0.0133212	Age, Sex, Site
abs_beta_frontal	Absolute	Recurrence	beta frontal	0.20904	0.648	0.00100884	0.868864	0.352356	0.00417987	2.74623	0.098999	0.0130931	Age, Sex, Site
rel_beta_frontal	Relative	Recurrence	beta frontal	0.983919	0.322391	0.00473075	0.00553252	0.940779	2.67264e-05	0.393663	0.531072	0.00189814	Age, Sex, Site
log_beta_frontal	Other	Recurrence	log beta frontal	0.0267669	0.870201	0.000129292	0.381133	0.537676	0.00183784	1.15372	0.284021	0.00554266	Age, Sex, Site
abs_gamma_l_frontal	Absolute	Recurrence	gamma l frontal	4.29821	0.0393905	0.0203419	0.0872159	0.768043	0.000421156	0.435604	0.509986	0.00209995	Age, Sex, Site
rel_gamma_l_frontal	Relative	Recurrence	gamma l frontal	4.63233	0.0325322	0.0218886	0.00288085	0.957247	1.39169e-05	1.66109	0.198895	0.00796071	Age, Sex, Site
log_gamma_l_frontal	Other	Recurrence	log gamma l frontal	3.75092	0.0541398	0.0177979	0.333454	0.56426	0.0016083	0.147372	0.701453	0.000711436	Age, Sex, Site
abs_gamma_h_frontal	Absolute	Recurrence	gamma h frontal	2.70771	0.101382	0.0129118	0.474032	0.491909	0.00228478	1.40621	0.237046	0.00674745	Age, Sex, Site
rel_gamma_h_frontal	Relative	Recurrence	gamma h frontal	0.469938	0.493783	0.00226509	0.00233959	0.961469	1.13023e-05	0.913448	0.340316	0.0043934	Age, Sex, Site
log_gamma_h_frontal	Other	Recurrence	log gamma h frontal	0.514999	0.473792	0.00248175	0.0381529	0.845328	0.000184279	0.0246334	0.875437	0.000118988	Age, Sex, Site
abs_delta_occipital	Absolute	Recurrence	delta occipital	1.43652	0.232074	0.00689189	0.968579	0.326184	0.00465733	0.113909	0.736079	0.000549981	Age, Sex, Site
rel_delta_occipital	Relative	Recurrence	delta occipital	4.75603	0.030323	0.0224599	0.0168666	0.896794	8.14743e-05	1.27714	0.25974	0.00613192	Age, Sex, Site
log_delta_occipital	Other	Recurrence	log delta occipital	0.023821	0.877492	0.000115064	0.120933	0.728378	0.000583876	0.406047	0.524687	0.00195774	Age, Sex, Site
abs_theta_occipital	Absolute	Recurrence	theta occipital	1.36221	0.244498	0.00653769	1.07109	0.301907	0.00514771	0.0442031	0.833683	0.000213496	Age, Sex, Site
rel_theta_occipital	Relative	Recurrence	theta occipital	4.95187	0.0271416	0.0233632	0.00549688	0.94097	2.65543e-05	1.19338	0.275919	0.00573207	Age, Sex, Site
log_theta_occipital	Other	Recurrence	log theta occipital	0.0407379	0.840243	0.000196763	0.118641	0.730862	0.000572819	0.279235	0.597769	0.00134714	Age, Sex, Site
abs_alpha_occipital	Absolute	Recurrence	alpha occipital	0.754228	0.386147	0.00363039	1.14963	0.284875	0.0055231	0.0138979	0.90627	6.71351e-05	Age, Sex, Site
rel_alpha_occipital	Relative	Recurrence	alpha occipital	4.03674	0.0458185	0.0191281	0.0102269	0.919547	4.9403e-05	1.12736	0.289577	0.00541668	Age, Sex, Site
log_alpha_occipital	Other	Recurrence	log alpha occipital	0.145373	0.703388	0.000701792	0.145902	0.702875	0.000704343	0.142334	0.706358	0.000687132	Age, Sex, Site
abs_beta_occipital	Absolute	Recurrence	beta occipital	0.0975379	0.755119	0.000470975	0.945991	0.331877	0.00454921	0.0205481	0.886156	9.92566e-05	Age, Sex, Site
rel_beta_occipital	Relative	Recurrence	beta occipital	1.11165	0.292952	0.00534161	0.0134377	0.907827	6.49123e-05	0.132385	0.716343	0.000639131	Age, Sex, Site
log_beta_occipital	Other	Recurrence	log beta occipital	1.95705	0.163326	0.00936579	0.183661	0.668691	0.000886464	0.0401871	0.841312	0.000194103	Age, Sex, Site
abs_gamma_l_occipital	Absolute	Recurrence	gamma l occipital	2.2144	0.13825	0.0105844	2.37253	0.125014	0.0113316	0.486288	0.48637	0.00234371	Age, Sex, Site
rel_gamma_l_occipital	Relative	Recurrence	gamma l occipital	3.04413	0.0825137	0.0144928	0.00826224	0.927662	3.99126e-05	0.442131	0.506836	0.00213134	Age, Sex, Site
log_gamma_l_occipital	Other	Recurrence	log gamma l occipital	4.27931	0.0398215	0.0202543	0.0210474	0.884791	0.000101668	0.406296	0.52456	0.00195894	Age, Sex, Site
abs_gamma_h_occipital	Absolute	Recurrence	gamma h occipital	2.27042	0.133388	0.0108492	0.0465497	0.829392	0.000224827	2.40224	0.122689	0.0114719	Age, Sex, Site
rel_gamma_h_occipital	Relative	Recurrence	gamma h occipital	0.0246774	0.875327	0.0001192	0.250504	0.617252	0.0012087	0.306093	0.580685	0.00147653	Age, Sex, Site
log_gamma_h_occipital	Other	Recurrence	log gamma h occipital	2.90155	0.0899953	0.0138234	0.0459735	0.830435	0.000222045	0.639606	0.42477	0.00308036	Age, Sex, Site
abs_delta_central	Absolute	Recurrence	delta central	1.90683	0.168805	0.00912765	1.20664	0.273276	0.00579537	0.439909	0.507904	0.00212066	Age, Sex, Site
rel_delta_central	Relative	Recurrence	delta central	4.85439	0.0286789	0.0229138	0.927105	0.33674	0.0044588	3.21384	0.0744782	0.0152884	Age, Sex, Site
log_delta_central	Other	Recurrence	log delta central	0.204116	0.651892	0.000985098	0.39464	0.530563	0.00190285	1.31734	0.252394	0.00632373	Age, Sex, Site
abs_theta_central	Absolute	Recurrence	theta central	2.03072	0.155653	0.00971495	1.20005	0.274585	0.00576392	0.368939	0.544249	0.00177914	Age, Sex, Site
rel_theta_central	Relative	Recurrence	theta central	5.64208	0.0184474	0.0265332	0.926738	0.336835	0.00445704	2.87501	0.0914682	0.0136987	Age, Sex, Site
log_theta_central	Other	Recurrence	log theta central	0.182947	0.669298	0.000883019	0.279163	0.597816	0.0013468	0.945874	0.331907	0.00454865	Age, Sex, Site
abs_alpha_central	Absolute	Recurrence	alpha central	1.79867	0.181343	0.00861437	0.844267	0.359249	0.00406202	0.134417	0.714271	0.000648934	Age, Sex, Site
rel_alpha_central	Relative	Recurrence	alpha central	5.69423	0.0179216	0.0267719	0.728246	0.394439	0.00350576	2.2005	0.139487	0.0105186	Age, Sex, Site
log_alpha_central	Other	Recurrence	log alpha central	0.0947096	0.758583	0.000457325	0.115794	0.733987	0.000559077	0.475135	0.491406	0.00229008	Age, Sex, Site
abs_beta_central	Absolute	Recurrence	beta central	0.0888238	0.765977	0.000428916	0.00357651	0.952369	1.72775e-05	0.0494694	0.824208	0.000238925	Age, Sex, Site
rel_beta_central	Relative	Recurrence	beta central	1.80097	0.181065	0.0086253	0.000850651	0.97676	4.10941e-06	0.227047	0.634225	0.00109564	Age, Sex, Site
log_beta_central	Other	Recurrence	log beta central	0.735575	0.392074	0.00354092	0.0630566	0.801978	0.000304529	0.0148647	0.90308	7.18048e-05	Age, Sex, Site
abs_gamma_l_central	Absolute	Recurrence	gamma l central	3.53278	0.0615717	0.0167802	0.405394	0.52502	0.0019546	0.882582	0.34859	0.00424558	Age, Sex, Site
rel_gamma_l_central	Relative	Recurrence	gamma l central	4.37574	0.0376735	0.0207012	0.210252	0.647051	0.00101468	1.0519	0.306266	0.00505596	Age, Sex, Site
log_gamma_l_central	Other	Recurrence	log gamma l central	4.33746	0.0385111	0.0205239	0.328644	0.567081	0.00158513	0.677034	0.411557	0.00326004	Age, Sex, Site
abs_gamma_h_central	Absolute	Recurrence	gamma h central	3.0128	0.0840977	0.0143458	0.621815	0.431276	0.00299494	2.73587	0.0996335	0.0130444	Age, Sex, Site
rel_gamma_h_central	Relative	Recurrence	gamma h central	0.0159055	0.899762	7.68324e-05	0.353289	0.552906	0.0017038	0.78753	0.375878	0.00379007	Age, Sex, Site
log_gamma_h_central	Other	Recurrence	log gamma h central	1.37786	0.241814	0.00661233	0.178262	0.673309	0.00086043	0.551252	0.458648	0.00265598	Age, Sex, Site
abs_delta_left_lateral	Absolute	Recurrence	delta left lateral	1.3148	0.25285	0.00631162	0.362109	0.547996	0.00174626	0.43038	0.512531	0.00207482	Age, Sex, Site
rel_delta_left_lateral	Relative	Recurrence	delta left lateral	1.80332	0.180782	0.00863647	0.0670224	0.79598	0.000323675	2.69711	0.102048	0.0128619	Age, Sex, Site
log_delta_left_lateral	Other	Recurrence	log delta left lateral	0.0504484	0.822506	0.000243653	0.271258	0.603046	0.00130871	2.0023	0.158563	0.00958029	Age, Sex, Site
abs_theta_left_lateral	Absolute	Recurrence	theta left lateral	1.26253	0.262474	0.0060622	0.388752	0.533643	0.00187451	0.458079	0.499279	0.00220805	Age, Sex, Site
rel_theta_left_lateral	Relative	Recurrence	theta left lateral	2.40862	0.122196	0.011502	0.173784	0.677203	0.000838832	2.37208	0.12505	0.0113295	Age, Sex, Site
log_theta_left_lateral	Other	Recurrence	log theta left lateral	0.0289684	0.865018	0.000139924	0.293437	0.588609	0.00141556	1.71182	0.1922	0.00820185	Age, Sex, Site
abs_alpha_left_lateral	Absolute	Recurrence	alpha left lateral	1.19288	0.276018	0.0057297	0.449274	0.503427	0.0021657	0.507571	0.476995	0.00244603	Age, Sex, Site
rel_alpha_left_lateral	Relative	Recurrence	alpha left lateral	3.2745	0.0718148	0.0155725	0.42654	0.514416	0.00205634	1.95073	0.164004	0.00933585	Age, Sex, Site
log_alpha_left_lateral	Other	Recurrence	log alpha left lateral	0.016227	0.898759	7.8385e-05	0.307141	0.580038	0.00148157	1.33563	0.249138	0.00641096	Age, Sex, Site
abs_beta_left_lateral	Absolute	Recurrence	beta left lateral	1.1137	0.292508	0.00535142	0.517803	0.472592	0.00249522	0.507604	0.47698	0.0024462	Age, Sex, Site
rel_beta_left_lateral	Relative	Recurrence	beta left lateral	0.968115	0.326299	0.00465511	0.00224212	0.962279	1.08314e-05	0.23074	0.631483	0.00111345	Age, Sex, Site
log_beta_left_lateral	Other	Recurrence	log beta left lateral	0.592668	0.442267	0.00285496	0.708141	0.401033	0.00340931	0.544522	0.4614	0.00262364	Age, Sex, Site
abs_gamma_l_left_lateral	Absolute	Recurrence	gamma l left lateral	0.439513	0.508095	0.00211875	0.614814	0.433877	0.00296132	0.345677	0.557212	0.00166715	Age, Sex, Site
rel_gamma_l_left_lateral	Relative	Recurrence	gamma l left lateral	2.32406	0.128914	0.0111027	0.110191	0.740263	0.00053204	1.18069	0.27848	0.00567145	Age, Sex, Site
log_gamma_l_left_lateral	Other	Recurrence	log gamma l left lateral	2.80034	0.0957547	0.0133476	0.982545	0.322729	0.00472417	0.0181514	0.892958	8.76803e-05	Age, Sex, Site
abs_gamma_h_left_lateral	Absolute	Recurrence	gamma h left lateral	0.624574	0.430257	0.00300819	1.16869	0.280929	0.00561413	0.590691	0.443028	0.00284546	Age, Sex, Site
rel_gamma_h_left_lateral	Relative	Recurrence	gamma h left lateral	0.00258278	0.959517	1.2477e-05	0.314897	0.575297	0.00151893	0.411518	0.52191	0.00198407	Age, Sex, Site
log_gamma_h_left_lateral	Other	Recurrence	log gamma h left lateral	0.24392	0.621913	0.00117697	1.23083	0.268534	0.00591087	0.1141	0.735866	0.000550904	Age, Sex, Site
abs_delta_right_lateral	Absolute	Recurrence	delta right lateral	2.4703	0.117543	0.0117931	1.65802	0.199309	0.00794609	0.793282	0.374144	0.00381765	Age, Sex, Site
rel_delta_right_lateral	Relative	Recurrence	delta right lateral	1.32971	0.250187	0.00638271	0.714173	0.399038	0.00343825	2.5576	0.11129	0.0122047	Age, Sex, Site
log_delta_right_lateral	Other	Recurrence	log delta right lateral	0.439806	0.507954	0.00212016	0.261626	0.609551	0.0012623	1.60552	0.206547	0.00769642	Age, Sex, Site
abs_theta_right_lateral	Absolute	Recurrence	theta right lateral	2.59378	0.108808	0.0123753	1.70581	0.192979	0.00817327	0.869056	0.352303	0.00418078	Age, Sex, Site
rel_theta_right_lateral	Relative	Recurrence	theta right lateral	1.57698	0.210612	0.00756067	0.823357	0.365256	0.00396181	2.45468	0.118703	0.0117194	Age, Sex, Site
log_theta_right_lateral	Other	Recurrence	log theta right lateral	0.453143	0.501597	0.00218431	0.279951	0.5973	0.00135059	1.3564	0.245502	0.00651001	Age, Sex, Site
abs_alpha_right_lateral	Absolute	Recurrence	alpha right lateral	2.83288	0.0938601	0.0135007	1.83968	0.176466	0.00880905	1.04522	0.307804	0.005024	Age, Sex, Site
rel_alpha_right_lateral	Relative	Recurrence	alpha right lateral	1.99267	0.159563	0.00953466	0.952516	0.330219	0.00458045	2.17269	0.141999	0.0103871	Age, Sex, Site
log_alpha_right_lateral	Other	Recurrence	log alpha right lateral	0.523488	0.470175	0.00252255	0.308183	0.579397	0.00148659	1.05242	0.306147	0.00505845	Age, Sex, Site
abs_beta_right_lateral	Absolute	Recurrence	beta right lateral	3.46408	0.0641332	0.0164592	2.11483	0.147393	0.0101133	1.47635	0.22573	0.00708163	Age, Sex, Site
rel_beta_right_lateral	Relative	Recurrence	beta right lateral	0.607294	0.436699	0.0029252	0.312072	0.577015	0.00150533	0.150157	0.698783	0.000724871	Age, Sex, Site
log_beta_right_lateral	Other	Recurrence	log beta right lateral	2.06453	0.152271	0.0098751	0.149611	0.699305	0.000722235	0.261432	0.609683	0.00126136	Age, Sex, Site
abs_gamma_l_right_lateral	Absolute	Recurrence	gamma l right lateral	5.20262	0.0235707	0.0245172	0.191534	0.662099	0.00092443	0.0150038	0.90263	7.24769e-05	Age, Sex, Site
rel_gamma_l_right_lateral	Relative	Recurrence	gamma l right lateral	1.67756	0.196691	0.00803902	0.698649	0.404202	0.00336376	0.79973	0.372213	0.00384856	Age, Sex, Site
log_gamma_l_right_lateral	Other	Recurrence	log gamma l right lateral	3.73475	0.0546562	0.0177225	0.230664	0.631539	0.00111308	0.0859264	0.769715	0.000414931	Age, Sex, Site
abs_gamma_h_right_lateral	Absolute	Recurrence	gamma h right lateral	2.63559	0.106015	0.0125723	0.677797	0.411294	0.0032637	0.263275	0.608426	0.00127025	Age, Sex, Site
rel_gamma_h_right_lateral	Relative	Recurrence	gamma h right lateral	0.00677753	0.934467	3.27406e-05	0.642557	0.423705	0.00309454	0.958729	0.32865	0.00461019	Age, Sex, Site
log_gamma_h_right_lateral	Other	Recurrence	log gamma h right lateral	1.00136	0.318149	0.00481421	0.0615723	0.804274	0.000297362	0.104361	0.746984	0.000503906	Age, Sex, Site
abs_delta_right_hemisphere	Absolute	Recurrence	delta right hemisphere	2.36404	0.125687	0.0112915	1.5119	0.220245	0.0072509	0.854051	0.356485	0.0041089	Age, Sex, Site
rel_delta_right_hemisphere	Relative	Recurrence	delta right hemisphere	3.34661	0.0687822	0.01591	0.235546	0.627955	0.00113661	3.36174	0.0681636	0.0159808	Age, Sex, Site
log_delta_right_hemisphere	Other	Recurrence	log delta right hemisphere	0.0428823	0.836151	0.000207118	0.0247169	0.875228	0.000119391	2.22867	0.136993	0.0106518	Age, Sex, Site
abs_theta_right_hemisphere	Absolute	Recurrence	theta right hemisphere	2.48805	0.116241	0.0118768	1.53071	0.217408	0.00734045	0.938404	0.333819	0.0045129	Age, Sex, Site
rel_theta_right_hemisphere	Relative	Recurrence	theta right hemisphere	3.97468	0.0475019	0.0188396	0.264675	0.607475	0.00127699	3.19017	0.0755458	0.0151776	Age, Sex, Site
log_theta_right_hemisphere	Other	Recurrence	log theta right hemisphere	0.0416661	0.838458	0.000201245	0.0154857	0.901086	7.48046e-05	1.88899	0.170803	0.00904301	Age, Sex, Site
abs_alpha_right_hemisphere	Absolute	Recurrence	alpha right hemisphere	2.73519	0.0996757	0.0130411	1.57281	0.211214	0.00754081	1.1474	0.285341	0.00551245	Age, Sex, Site
rel_alpha_right_hemisphere	Relative	Recurrence	alpha right hemisphere	4.40895	0.0369623	0.0208551	0.296331	0.586778	0.0014295	2.8306	0.0939918	0.0134899	Age, Sex, Site
log_alpha_right_hemisphere	Other	Recurrence	log alpha right hemisphere	0.0694795	0.792358	0.000335537	0.00390949	0.950204	1.88861e-05	1.42663	0.233682	0.00684475	Age, Sex, Site
abs_beta_right_hemisphere	Absolute	Recurrence	beta right hemisphere	3.78236	0.0531501	0.0179444	1.33351	0.249513	0.00640083	1.50566	0.221196	0.0072212	Age, Sex, Site
rel_beta_right_hemisphere	Relative	Recurrence	beta right hemisphere	1.3826	0.241009	0.00663493	0.0268149	0.870086	0.000129524	0.37151	0.542851	0.00179152	Age, Sex, Site
log_beta_right_hemisphere	Other	Recurrence	log beta right hemisphere	1.48106	0.224995	0.00710404	0.0270693	0.869476	0.000130753	0.23873	0.625642	0.00115196	Age, Sex, Site
abs_gamma_l_right_hemisphere	Absolute	Recurrence	gamma l right hemisphere	5.63681	0.0185014	0.0265091	0.422292	0.516516	0.0020359	0.413988	0.520664	0.00199595	Age, Sex, Site
rel_gamma_l_right_hemisphere	Relative	Recurrence	gamma l right hemisphere	3.62984	0.0581382	0.0172333	0.132066	0.71667	0.000637593	1.28846	0.257645	0.00618592	Age, Sex, Site
log_gamma_l_right_hemisphere	Other	Recurrence	log gamma l right hemisphere	4.76227	0.0302158	0.0224887	0.236199	0.627479	0.00113976	0.296884	0.586429	0.00143217	Age, Sex, Site
abs_gamma_h_right_hemisphere	Absolute	Recurrence	gamma h right hemisphere	3.60125	0.0591276	0.0170999	1.18943	0.276712	0.00571321	1.41854	0.235009	0.00680619	Age, Sex, Site
rel_gamma_h_right_hemisphere	Relative	Recurrence	gamma h right hemisphere	0.0271343	0.869321	0.000131067	0.409897	0.52273	0.00197626	0.81069	0.368963	0.0039011	Age, Sex, Site
log_gamma_h_right_hemisphere	Other	Recurrence	log gamma h right hemisphere	1.59348	0.20825	0.00763916	0.122486	0.72671	0.000591369	0.230491	0.631667	0.00111225	Age, Sex, Site
abs_delta_left_hemisphere	Absolute	Recurrence	delta left hemisphere	1.70567	0.192998	0.0081726	0.461896	0.497499	0.00222641	0.631833	0.427594	0.00304305	Age, Sex, Site
rel_delta_left_hemisphere	Relative	Recurrence	delta left hemisphere	3.74181	0.0544302	0.0177554	0.066032	0.79746	0.000318893	2.92364	0.0887894	0.0139271	Age, Sex, Site
log_delta_left_hemisphere	Other	Recurrence	log delta left hemisphere	0.0388189	0.844001	0.000187496	0.0980474	0.754501	0.000473435	2.69438	0.102221	0.0128491	Age, Sex, Site
abs_theta_left_hemisphere	Absolute	Recurrence	theta left hemisphere	1.61046	0.205852	0.00771995	0.4793	0.489515	0.00231011	0.636182	0.426011	0.00306392	Age, Sex, Site
rel_theta_left_hemisphere	Relative	Recurrence	theta left hemisphere	4.63046	0.0325669	0.0218799	0.140828	0.707844	0.000679865	2.62209	0.106908	0.0125086	Age, Sex, Site
log_theta_left_hemisphere	Other	Recurrence	log theta left hemisphere	0.041519	0.83874	0.000200535	0.127704	0.721189	0.000616547	2.32124	0.129145	0.0110894	Age, Sex, Site
abs_alpha_left_hemisphere	Absolute	Recurrence	alpha left hemisphere	1.47102	0.226567	0.00705624	0.524397	0.46979	0.00252691	0.660893	0.417179	0.00318256	Age, Sex, Site
rel_alpha_left_hemisphere	Relative	Recurrence	alpha left hemisphere	5.37686	0.0213814	0.0253176	0.339082	0.560994	0.0016354	2.19374	0.140093	0.0104866	Age, Sex, Site
log_alpha_left_hemisphere	Other	Recurrence	log alpha left hemisphere	0.0238754	0.877353	0.000115327	0.152592	0.696473	0.000736615	1.77887	0.183754	0.00852036	Age, Sex, Site
abs_beta_left_hemisphere	Absolute	Recurrence	beta left hemisphere	1.2165	0.271329	0.00584249	0.587121	0.444407	0.00282831	0.600674	0.439205	0.00289341	Age, Sex, Site
rel_beta_left_hemisphere	Relative	Recurrence	beta left hemisphere	1.51771	0.219365	0.00727855	0.0390336	0.843576	0.000188532	0.285238	0.593862	0.00137606	Age, Sex, Site
log_beta_left_hemisphere	Other	Recurrence	log beta left hemisphere	0.665207	0.415665	0.00320327	0.359131	0.549644	0.00173193	0.508313	0.476673	0.0024496	Age, Sex, Site
abs_gamma_l_left_hemisphere	Absolute	Recurrence	gamma l left hemisphere	0.0199393	0.887844	9.63157e-05	0.0969212	0.755869	0.000467999	0.0739111	0.785996	0.000356931	Age, Sex, Site
rel_gamma_l_left_hemisphere	Relative	Recurrence	gamma l left hemisphere	3.55451	0.0607847	0.0168816	0.0734806	0.786605	0.000354853	1.20805	0.272996	0.00580211	Age, Sex, Site
log_gamma_l_left_hemisphere	Other	Recurrence	log gamma l left hemisphere	3.86337	0.0506884	0.0183217	0.523667	0.470099	0.00252341	0.082457	0.774282	0.000398185	Age, Sex, Site
abs_gamma_h_left_hemisphere	Absolute	Recurrence	gamma h left hemisphere	0.111243	0.739071	0.000537116	1.55587	0.21368	0.00746021	0.182119	0.670002	0.00087903	Age, Sex, Site
rel_gamma_h_left_hemisphere	Relative	Recurrence	gamma h left hemisphere	0.0588755	0.808522	0.000284342	0.382965	0.536701	0.00184666	0.46774	0.494793	0.00225452	Age, Sex, Site
log_gamma_h_left_hemisphere	Other	Recurrence	log gamma h left hemisphere	1.20325	0.273948	0.00577919	0.622412	0.431055	0.00299781	0.00497933	0.943813	2.40542e-05	Age, Sex, Site
asym_inter_delta	Other	Recurrence	asym inter delta	0.929955	0.336	0.00447244	0.31799	0.573428	0.00153383	1.12923	0.289178	0.00542562	Age, Sex, Site
asym_rc_l_delta	Other	Recurrence	asym rc l delta	0.101168	0.750753	0.000488494	0.00460427	0.945967	2.22424e-05	0.680053	0.410518	0.00327452	Age, Sex, Site
asym_rc_r_delta	Other	Recurrence	asym rc r delta	1.01078	0.315891	0.00485925	0.968993	0.326081	0.00465931	0.596892	0.440648	0.00287524	Age, Sex, Site
asym_ml_l_delta	Other	Recurrence	asym ml l delta	1.43658	0.232063	0.00689219	0.712155	0.399704	0.00342856	0.641604	0.424049	0.00308996	Age, Sex, Site
asym_ml_r_delta	Other	Recurrence	asym ml r delta	0.749777	0.387549	0.00360904	0.172497	0.678332	0.000832625	0.11615	0.733594	0.000560797	Age, Sex, Site
asym_inter_theta	Other	Recurrence	asym inter theta	0.89716	0.344649	0.0043154	0.40161	0.526958	0.00193639	1.22999	0.268695	0.0059069	Age, Sex, Site
asym_rc_l_theta	Other	Recurrence	asym rc l theta	0.266997	0.605905	0.00128818	0.0843599	0.771765	0.00040737	0.519503	0.471867	0.0025034	Age, Sex, Site
asym_rc_r_theta	Other	Recurrence	asym rc r theta	1.20838	0.27293	0.0058037	0.837012	0.361317	0.00402725	0.550575	0.458924	0.00265273	Age, Sex, Site
asym_ml_l_theta	Other	Recurrence	asym ml l theta	1.24973	0.2649	0.0060011	0.64265	0.423672	0.00309498	0.562341	0.45417	0.00270926	Age, Sex, Site
asym_ml_r_theta	Other	Recurrence	asym ml r theta	0.860777	0.354602	0.00414112	0.419002	0.518153	0.00202007	0.152765	0.696309	0.000737451	Age, Sex, Site
asym_inter_alpha	Other	Recurrence	asym inter alpha	0.724976	0.395501	0.00349007	0.416903	0.519201	0.00200998	1.36428	0.244141	0.00654756	Age, Sex, Site
asym_rc_l_alpha	Other	Recurrence	asym rc l alpha	0.868835	0.352364	0.00417973	0.253641	0.615059	0.00122382	0.336797	0.562315	0.0016244	Age, Sex, Site
asym_rc_r_alpha	Other	Recurrence	asym rc r alpha	1.85114	0.17513	0.00886344	0.598677	0.439966	0.00288382	0.512384	0.474915	0.00246917	Age, Sex, Site
asym_ml_l_alpha	Other	Recurrence	asym ml l alpha	1.04538	0.307767	0.00502477	0.464251	0.496405	0.00223774	0.413149	0.521087	0.00199192	Age, Sex, Site
asym_ml_r_alpha	Other	Recurrence	asym ml r alpha	0.951591	0.330453	0.00457602	1.26827	0.261395	0.0060896	0.19742	0.657275	0.000952813	Age, Sex, Site
asym_inter_beta	Other	Recurrence	asym inter beta	0.11991	0.729484	0.000578939	1.20454	0.273692	0.00578535	2.5982	0.108509	0.0123961	Age, Sex, Site
asym_rc_l_beta	Other	Recurrence	asym rc l beta	2.46912	0.11763	0.0117875	0.488099	0.485561	0.00235242	0.351913	0.55368	0.00169718	Age, Sex, Site
asym_rc_r_beta	Other	Recurrence	asym rc r beta	4.00494	0.0466731	0.0189803	0.260204	0.610524	0.00125544	0.0462848	0.829871	0.000223548	Age, Sex, Site
asym_ml_l_beta	Other	Recurrence	asym ml l beta	0.193532	0.660452	0.000934065	0.520834	0.471301	0.00250979	0.0716442	0.789224	0.000345987	Age, Sex, Site
asym_ml_r_beta	Other	Recurrence	asym ml r beta	0.399589	0.527999	0.00192666	4.48899	0.0353061	0.0212256	0.000665649	0.979442	3.21569e-06	Age, Sex, Site
asym_inter_gamma_l	Other	Recurrence	asym inter gamma l	0.297013	0.586348	0.00143279	0.515612	0.473529	0.00248469	1.11069	0.293161	0.00533701	Age, Sex, Site
asym_rc_l_gamma_l	Other	Recurrence	asym rc l gamma l	3.00232	0.0846348	0.0142966	0.40631	0.524553	0.001959	4.31243e-05	0.994767	2.0833e-07	Age, Sex, Site
asym_rc_r_gamma_l	Other	Recurrence	asym rc r gamma l	3.90268	0.049538	0.0185046	0.148138	0.700716	0.000715132	0.364487	0.546686	0.00175771	Age, Sex, Site
asym_ml_l_gamma_l	Other	Recurrence	asym ml l gamma l	1.58441	0.209545	0.007596	0.135919	0.712749	0.000656183	0.158938	0.690547	0.000767226	Age, Sex, Site
asym_ml_r_gamma_l	Other	Recurrence	asym ml r gamma l	2.79072	0.0963227	0.0133024	0.50761	0.476978	0.00244622	1.11616	0.291978	0.00536316	Age, Sex, Site
asym_inter_gamma_h	Other	Recurrence	asym inter gamma h	0.261828	0.609413	0.00126327	0.10237	0.749327	0.000494295	3.23963	0.0733332	0.0154092	Age, Sex, Site
asym_rc_l_gamma_h	Other	Recurrence	asym rc l gamma h	1.96226	0.162769	0.00939052	2.69541	0.102156	0.0128539	0.696015	0.405088	0.00335112	Age, Sex, Site
asym_rc_r_gamma_h	Other	Recurrence	asym rc r gamma h	5.40138	0.0210907	0.0254301	0.00875172	0.925557	4.2277e-05	0.759362	0.384538	0.00365501	Age, Sex, Site
asym_ml_l_gamma_h	Other	Recurrence	asym ml l gamma h	1.57046	0.211553	0.00752966	0.094104	0.759332	0.000454402	0.112203	0.737989	0.000541748	Age, Sex, Site
asym_ml_r_gamma_h	Other	Recurrence	asym ml r gamma h	1.01881	0.313979	0.0048977	1.25321	0.264237	0.00601774	0.902937	0.343104	0.00434307	Age, Sex, Site
mse_fine_right_frontal	MSE	Recurrence	fine right frontal	0.42736	0.514013	0.00206029	0.870066	0.352024	0.00418562	0.210296	0.647017	0.00101489	Age, Sex, Site
mse_mid_right_frontal	MSE	Recurrence	mid right frontal	1.7633	0.185676	0.00844639	0.000853652	0.976719	4.12391e-06	1.25232	0.264407	0.00601347	Age, Sex, Site
mse_coarse_right_frontal	MSE	Recurrence	coarse right frontal	4.69599	0.0313749	0.0221827	0.0775401	0.780937	0.00037445	2.84573	0.0931236	0.013561	Age, Sex, Site
mse_fine_left_frontal	MSE	Recurrence	fine left frontal	0.105131	0.746085	0.00050762	0.282803	0.59544	0.00136433	0.14701	0.701803	0.000709688	Age, Sex, Site
mse_mid_left_frontal	MSE	Recurrence	mid left frontal	3.16383	0.076754	0.0150541	0.0800659	0.777491	0.000386642	1.39053	0.23967	0.0066727	Age, Sex, Site
mse_coarse_left_frontal	MSE	Recurrence	coarse left frontal	6.3445	0.0125308	0.0297383	0.534833	0.465409	0.00257708	3.10248	0.0796496	0.0147665	Age, Sex, Site
mse_fine_right_centroparietal	MSE	Recurrence	fine right centroparietal	3.13826	0.0779467	0.0149343	1.55637	0.213607	0.00746258	0.435062	0.510249	0.00209734	Age, Sex, Site
mse_mid_right_centroparietal	MSE	Recurrence	mid right centroparietal	0.337691	0.561797	0.0016287	0.0305303	0.861463	0.000147468	0.50514	0.47805	0.00243435	Age, Sex, Site
mse_coarse_right_centroparietal	MSE	Recurrence	coarse right centroparietal	2.52467	0.113605	0.0120495	0.591783	0.442607	0.0028507	1.62017	0.204496	0.00776613	Age, Sex, Site
mse_fine_left_centroparietal	MSE	Recurrence	fine left centroparietal	2.10954	0.147897	0.0100882	0.378199	0.539244	0.00182372	0.532968	0.466187	0.00256811	Age, Sex, Site
mse_mid_left_centroparietal	MSE	Recurrence	mid left centroparietal	0.0952593	0.757905	0.000459978	0.197116	0.657523	0.000951345	0.544711	0.461323	0.00262455	Age, Sex, Site
mse_coarse_left_centroparietal	MSE	Recurrence	coarse left centroparietal	1.96385	0.1626	0.00939802	0.607216	0.436728	0.00292483	2.07755	0.150991	0.00993676	Age, Sex, Site
mse_fine_right_occipito_par	MSE	Recurrence	fine right occipito par	1.82606	0.178068	0.00874443	0.593037	0.442125	0.00285673	0.0614826	0.804414	0.000296929	Age, Sex, Site
mse_mid_right_occipito_par	MSE	Recurrence	mid right occipito par	0.222191	0.637872	0.00107223	0.119532	0.729893	0.000577118	0.457308	0.499639	0.00220435	Age, Sex, Site
mse_coarse_right_occipito_par	MSE	Recurrence	coarse right occipito par	0.195305	0.658999	0.000942614	1.12759	0.289527	0.00541778	1.46514	0.227494	0.00702823	Age, Sex, Site
mse_fine_left_occipito_par	MSE	Recurrence	fine left occipito par	0.565866	0.452761	0.0027262	0.00211678	0.963348	1.02259e-05	1.32619	0.250813	0.00636592	Age, Sex, Site
mse_mid_left_occipito_par	MSE	Recurrence	mid left occipito par	0.000139391	0.990591	6.73388e-07	0.949141	0.331075	0.00456429	0.0279716	0.867339	0.00013511	Age, Sex, Site
mse_coarse_left_occipito_par	MSE	Recurrence	coarse left occipito par	1.04747	0.307285	0.00503476	1.66921	0.197805	0.0079993	0.702821	0.402804	0.00338378	Age, Sex, Site
mse_fine_frontal	MSE	Recurrence	fine frontal	0.0694245	0.792439	0.000335272	0.57754	0.448143	0.00278229	0.0731704	0.787045	0.000353355	Age, Sex, Site
mse_mid_frontal	MSE	Recurrence	mid frontal	3.05067	0.082187	0.0145235	0.00185355	0.965701	8.95427e-06	1.70264	0.193392	0.0081582	Age, Sex, Site
mse_coarse_frontal	MSE	Recurrence	coarse frontal	6.62742	0.01074	0.0310232	0.225485	0.635392	0.00108812	3.8903	0.0498972	0.018447	Age, Sex, Site
mse_fine_occipital	MSE	Recurrence	fine occipital	0.985351	0.32204	0.0047376	0.0494341	0.82427	0.000238755	0.473398	0.492199	0.00228173	Age, Sex, Site
mse_mid_occipital	MSE	Recurrence	mid occipital	0.0319062	0.858408	0.000154112	0.813808	0.368045	0.00391604	0.0248603	0.874869	0.000120084	Age, Sex, Site
mse_coarse_occipital	MSE	Recurrence	coarse occipital	0.843832	0.359372	0.00405993	1.85179	0.175055	0.00886654	0.355404	0.551721	0.00171399	Age, Sex, Site
mse_fine_central	MSE	Recurrence	fine central	3.11532	0.0790336	0.0148267	0.165885	0.684216	0.000800733	0.117347	0.732277	0.000566573	Age, Sex, Site
mse_mid_central	MSE	Recurrence	mid central	2.15688e-05	0.996299	1.04197e-07	0.57288	0.449977	0.0027599	1.18164	0.278286	0.00567601	Age, Sex, Site
mse_coarse_central	MSE	Recurrence	coarse central	1.55864	0.213275	0.00747339	1.9652	0.162456	0.00940444	2.88339	0.0910004	0.013738	Age, Sex, Site
mse_fine_left_lateral	MSE	Recurrence	fine left lateral	1.54313	0.215558	0.00739957	0.117582	0.73202	0.000567706	0.838387	0.360924	0.00403384	Age, Sex, Site
mse_mid_left_lateral	MSE	Recurrence	mid left lateral	0.013764	0.90672	6.64882e-05	0.39226	0.531804	0.00189139	0.271783	0.602695	0.00131124	Age, Sex, Site
mse_coarse_left_lateral	MSE	Recurrence	coarse left lateral	1.20877	0.272852	0.00580558	0.92834	0.336419	0.00446471	1.80891	0.180111	0.00866298	Age, Sex, Site
mse_fine_right_lateral	MSE	Recurrence	fine right lateral	1.53879	0.216202	0.00737892	1.15688	0.283366	0.00555773	0.275563	0.600186	0.00132945	Age, Sex, Site
mse_mid_right_lateral	MSE	Recurrence	mid right lateral	0.0213193	0.884055	0.000102981	0.115158	0.73469	0.00055601	0.867257	0.352801	0.00417217	Age, Sex, Site
mse_coarse_right_lateral	MSE	Recurrence	coarse right lateral	1.11007	0.293296	0.00533403	0.50198	0.479429	0.00241916	2.12068	0.146837	0.0101409	Age, Sex, Site
mse_fine_right_hemisphere	MSE	Recurrence	fine right hemisphere	1.89186	0.170479	0.00905665	1.3078	0.254115	0.0062782	0.223781	0.636672	0.0010799	Age, Sex, Site
mse_mid_right_hemisphere	MSE	Recurrence	mid right hemisphere	0.367489	0.54504	0.00177216	0.0335526	0.854841	0.000162064	1.04719	0.307349	0.00503343	Age, Sex, Site
mse_coarse_right_hemisphere	MSE	Recurrence	coarse right hemisphere	2.73834	0.0994821	0.013056	0.461247	0.497801	0.00222329	2.56713	0.110631	0.0122497	Age, Sex, Site
mse_fine_left_hemisphere	MSE	Recurrence	fine left hemisphere	0.92903	0.33624	0.00446801	0.243917	0.621915	0.00117695	0.680193	0.41047	0.00327519	Age, Sex, Site
mse_mid_left_hemisphere	MSE	Recurrence	mid left hemisphere	0.607825	0.436499	0.00292775	0.310737	0.577831	0.00149889	0.618808	0.43239	0.0029805	Age, Sex, Site
mse_coarse_left_hemisphere	MSE	Recurrence	coarse left hemisphere	3.33902	0.0690948	0.0158745	0.888575	0.346962	0.00427429	2.32388	0.128928	0.0111019	Age, Sex, Site
mse_fine_global	MSE	Recurrence	fine global	1.62355	0.204026	0.00778219	0.622164	0.431147	0.00299662	0.406273	0.524572	0.00195883	Age, Sex, Site
mse_mid_global	MSE	Recurrence	mid global	0.385739	0.535231	0.00186001	0.187901	0.665121	0.000906909	0.895077	0.345208	0.00430543	Age, Sex, Site
mse_coarse_global	MSE	Recurrence	coarse global	2.95314	0.0872062	0.0140657	0.817938	0.366835	0.00393584	2.60058	0.108348	0.0124073	Age, Sex, Site
ispc_theta_right_frontal	ISPC	Recurrence	theta right frontal	0.157429	0.691944	0.000759948	0.132938	0.715777	0.000641803	1.0621	0.303938	0.00510475	Age, Sex, Site
ispc_alpha_right_frontal	ISPC	Recurrence	alpha right frontal	0.666149	0.415336	0.00320779	0.107196	0.74369	0.000517587	1.04328	0.308253	0.00501472	Age, Sex, Site
ispc_theta_left_frontal	ISPC	Recurrence	theta left frontal	0.511834	0.475152	0.00246653	0.352064	0.553595	0.00169791	1.92044	0.1673	0.00919219	Age, Sex, Site
ispc_alpha_left_frontal	ISPC	Recurrence	alpha left frontal	2.12894	0.146057	0.01018	0.42982	0.512805	0.00207212	1.99637	0.159178	0.00955218	Age, Sex, Site
ispc_theta_right_centroparietal	ISPC	Recurrence	theta right centroparietal	0.991904	0.32044	0.00476895	0.00350455	0.952851	1.69299e-05	3.15208	0.0772994	0.0149991	Age, Sex, Site
ispc_alpha_right_centroparietal	ISPC	Recurrence	alpha right centroparietal	1.43969	0.231561	0.00690698	0.00187067	0.965543	9.03695e-06	3.24117	0.0732651	0.0154164	Age, Sex, Site
ispc_theta_left_centroparietal	ISPC	Recurrence	theta left centroparietal	1.55521	0.213776	0.00745709	0.00391668	0.950159	1.89208e-05	2.21616	0.138095	0.0105927	Age, Sex, Site
ispc_alpha_left_centroparietal	ISPC	Recurrence	alpha left centroparietal	2.27874	0.132683	0.0108885	9.79208e-06	0.997506	4.73047e-08	2.14224	0.14481	0.010243	Age, Sex, Site
ispc_theta_right_occipito_par	ISPC	Recurrence	theta right occipito par	0.444721	0.505595	0.00214381	0.230225	0.631863	0.00111096	4.94265	0.0272831	0.0233207	Age, Sex, Site
ispc_alpha_right_occipito_par	ISPC	Recurrence	alpha right occipito par	1.14177	0.286522	0.00548555	0.121525	0.72774	0.000586734	3.74335	0.0543809	0.0177626	Age, Sex, Site
ispc_theta_left_occipito_par	ISPC	Recurrence	theta left occipito par	2.43879	0.119895	0.0116444	0.30915	0.578803	0.00149125	5.16415	0.024085	0.0243403	Age, Sex, Site
ispc_alpha_left_occipito_par	ISPC	Recurrence	alpha left occipito par	3.76568	0.0536726	0.0178667	0.28974	0.590965	0.00139775	3.9357	0.0485928	0.0186583	Age, Sex, Site
ispc_theta_frontal	ISPC	Recurrence	theta frontal	0.554542	0.457312	0.00267179	0.322329	0.570826	0.00155473	2.23013	0.136865	0.0106588	Age, Sex, Site
ispc_alpha_frontal	ISPC	Recurrence	alpha frontal	1.61503	0.205212	0.00774169	0.342472	0.559043	0.00165172	2.58843	0.109171	0.0123501	Age, Sex, Site
ispc_theta_occipital	ISPC	Recurrence	theta occipital	0.746652	0.388539	0.00359405	0.572839	0.449994	0.0027597	4.88431	0.0281975	0.0230518	Age, Sex, Site
ispc_alpha_occipital	ISPC	Recurrence	alpha occipital	2.19537	0.139947	0.0104943	0.568021	0.451903	0.00273655	3.63477	0.0579695	0.0172563	Age, Sex, Site
ispc_theta_central	ISPC	Recurrence	theta central	2.91422	0.0893012	0.0138829	0.251789	0.616352	0.00121489	6.82765	0.00963427	0.0319306	Age, Sex, Site
ispc_alpha_central	ISPC	Recurrence	alpha central	4.13308	0.0433295	0.0195757	0.163073	0.686759	0.000787174	5.3175	0.0221024	0.025045	Age, Sex, Site
ispc_theta_left_lateral	ISPC	Recurrence	theta left lateral	3.33077	0.0694362	0.0158359	0.287479	0.592416	0.00138686	2.87152	0.0916637	0.0136823	Age, Sex, Site
ispc_alpha_left_lateral	ISPC	Recurrence	alpha left lateral	4.84499	0.0288318	0.0228704	0.299944	0.584507	0.00144691	2.11627	0.147256	0.0101201	Age, Sex, Site
ispc_theta_right_lateral	ISPC	Recurrence	theta right lateral	0.278609	0.59818	0.00134413	0.0192918	0.889668	9.31882e-05	1.50108	0.221897	0.00719941	Age, Sex, Site
ispc_alpha_right_lateral	ISPC	Recurrence	alpha right lateral	0.717947	0.397797	0.00345636	0.0400993	0.841483	0.000193679	1.50169	0.221803	0.00720231	Age, Sex, Site
ispc_theta_right_hemisphere	ISPC	Recurrence	theta right hemisphere	0.516528	0.473137	0.0024891	0.0123248	0.91171	5.95367e-05	3.04237	0.0826016	0.0144846	Age, Sex, Site
ispc_alpha_right_hemisphere	ISPC	Recurrence	alpha right hemisphere	1.15399	0.283967	0.00554391	0.00203516	0.964061	9.83161e-06	2.85664	0.0925028	0.0136123	Age, Sex, Site
ispc_theta_left_hemisphere	ISPC	Recurrence	theta left hemisphere	1.87703	0.172156	0.00898632	0.164902	0.685102	0.000795995	3.31553	0.0700722	0.0157645	Age, Sex, Site
ispc_alpha_left_hemisphere	ISPC	Recurrence	alpha left hemisphere	3.33153	0.0694049	0.0158394	0.14615	0.702634	0.000705539	2.89072	0.090593	0.0137725	Age, Sex, Site
ispc_theta_global	ISPC	Recurrence	theta global	1.35996	0.244886	0.00652699	0.0902692	0.764137	0.000435893	3.77813	0.0532821	0.0179247	Age, Sex, Site
ispc_alpha_global	ISPC	Recurrence	alpha global	2.46911	0.117631	0.0117875	0.0616627	0.804133	0.000297799	3.32007	0.0698819	0.0157858	Age, Sex, Site
faa_f4minus_f3_alpha	FAA	Recurrence	f4minus f3 alpha	3.53708	0.0614152	0.0168003	0.0422067	0.837428	0.000203856	0.0228764	0.879926	0.000110502	Age, Sex, Site

## Sheet: S3_FullSample_sens
Supplementary Table S3. Sensitivity ANCOVA models excluding sex as a covariate in the full sample, PLA-,ADM-,FE-,Recurrence subgroups (Dimension × Responder + Age + Site).
EEGFeature	MetricType	SampleKey	Region	F_Dimension	p_Dimension	partial_eta2_Dimension	F_Responder	p_Responder	partial_eta2_Responder	F_DxR	p_DxR	partial_eta2_DxR	ModelCovariates
abs_delta_right_frontal	Absolute	Full	delta right frontal	0.150757	0.698172	0.000655035	0.113784	0.736185	0.000494466	5.00647	0.0262114	0.0213035	Age, Site
rel_delta_right_frontal	Relative	Full	delta right frontal	3.96398	0.0476671	0.0169427	0.00544048	0.941266	2.36537e-05	3.41144	0.0660304	0.0146156	Age, Site
log_delta_right_frontal	Other	Full	log delta right frontal	0.142995	0.70567	0.000621332	2.29663e-05	0.99618	9.98536e-08	2.82812	0.0939838	0.0121468	Age, Site
abs_theta_right_frontal	Absolute	Full	theta right frontal	0.180301	0.671511	0.000783305	0.111028	0.73928	0.000482498	4.60414	0.0329421	0.0196252	Age, Site
rel_theta_right_frontal	Relative	Full	theta right frontal	4.82481	0.0290516	0.0205464	0.000904012	0.97604	3.93047e-06	2.82845	0.0939652	0.0121482	Age, Site
log_theta_right_frontal	Other	Full	log theta right frontal	0.159303	0.69017	0.000692141	4.46579e-05	0.994674	1.94165e-07	2.28038	0.132392	0.00981735	Age, Site
abs_alpha_right_frontal	Absolute	Full	alpha right frontal	0.132793	0.715889	0.000577026	0.0930577	0.760601	0.000404435	3.73809	0.0544125	0.0159926	Age, Site
rel_alpha_right_frontal	Relative	Full	alpha right frontal	5.77383	0.01706	0.0244888	0.048214	0.826395	0.000209582	1.8075	0.180133	0.0077974	Age, Site
log_alpha_right_frontal	Other	Full	log alpha right frontal	0.1521	0.696898	0.000660866	0.000151102	0.990203	6.56965e-07	1.43663	0.231918	0.00620746	Age, Site
abs_beta_right_frontal	Absolute	Full	beta right frontal	0.520678	0.471286	0.0022587	0.172262	0.678496	0.000748405	1.45848	0.228413	0.00630124	Age, Site
rel_beta_right_frontal	Relative	Full	beta right frontal	1.47501	0.225802	0.00637224	0.154559	0.694581	0.000671542	0.0197593	0.888335	8.59025e-05	Age, Site
log_beta_right_frontal	Other	Full	log beta right frontal	0.356897	0.550822	0.00154932	0.00522175	0.942456	2.27027e-05	0.21765	0.641278	0.00094541	Age, Site
abs_gamma_l_right_frontal	Absolute	Full	gamma l right frontal	7.64433	0.00615703	0.0321671	0.134094	0.714561	0.000582678	0.459569	0.498507	0.00199414	Age, Site
rel_gamma_l_right_frontal	Relative	Full	gamma l right frontal	6.5271	0.0112699	0.0275956	0.0138906	0.906283	6.03901e-05	1.20875	0.27273	0.00522794	Age, Site
log_gamma_l_right_frontal	Other	Full	log gamma l right frontal	6.19949	0.0134864	0.0262468	0.114918	0.734923	0.000499393	0.286399	0.593054	0.00124366	Age, Site
abs_gamma_h_right_frontal	Absolute	Full	gamma h right frontal	1.78782	0.182513	0.00771316	0.455958	0.500197	0.00197851	1.50772	0.220743	0.00651261	Age, Site
rel_gamma_h_right_frontal	Relative	Full	gamma h right frontal	0.0472539	0.828105	0.00020541	0.34962	0.554909	0.00151778	1.27862	0.259334	0.00552847	Age, Site
log_gamma_h_right_frontal	Other	Full	log gamma h right frontal	0.131815	0.716891	0.000572779	0.0851262	0.77073	0.000369977	0.0161498	0.898987	7.02114e-05	Age, Site
abs_delta_left_frontal	Absolute	Full	delta left frontal	1.50434	0.22126	0.00649809	0.640958	0.42419	0.00277903	0.29139	0.589853	0.00126531	Age, Site
rel_delta_left_frontal	Relative	Full	delta left frontal	5.49328	0.0199423	0.0233267	0.00899238	0.924534	3.90958e-05	4.16471	0.0424165	0.0177854	Age, Site
log_delta_left_frontal	Other	Full	log delta left frontal	1.069	0.302258	0.00462631	0.0454103	0.83144	0.000197397	2.81564	0.0947079	0.0120939	Age, Site
abs_theta_left_frontal	Absolute	Full	theta left frontal	1.42351	0.234056	0.00615109	0.685434	0.40858	0.00297129	0.319501	0.572459	0.00138721	Age, Site
rel_theta_left_frontal	Relative	Full	theta left frontal	6.65826	0.0104914	0.0281345	0.0899499	0.764512	0.000390934	3.41944	0.0657162	0.0146493	Age, Site
log_theta_left_frontal	Other	Full	log theta left frontal	1.07494	0.300921	0.0046519	0.0499763	0.823303	0.000217241	2.232	0.136549	0.00961109	Age, Site
abs_alpha_left_frontal	Absolute	Full	alpha left frontal	1.32387	0.251094	0.005723	0.726497	0.394908	0.00314874	0.367932	0.544732	0.00159715	Age, Site
rel_alpha_left_frontal	Relative	Full	alpha left frontal	7.68447	0.00602598	0.0323305	0.41314	0.52102	0.00179304	2.25831	0.134271	0.00972328	Age, Site
log_alpha_left_frontal	Other	Full	log alpha left frontal	0.959247	0.328406	0.00415332	0.0652993	0.798537	0.000283829	1.41954	0.234707	0.00613405	Age, Site
abs_beta_left_frontal	Absolute	Full	beta left frontal	1.03248	0.310645	0.00446897	0.65924	0.417668	0.00285807	0.515755	0.473387	0.00223739	Age, Site
rel_beta_left_frontal	Relative	Full	beta left frontal	1.97342	0.161435	0.00850708	0.0440102	0.83402	0.000191312	0.0102389	0.91949	4.4515e-05	Age, Site
log_beta_left_frontal	Other	Full	log beta left frontal	0.0111279	0.91608	4.838e-05	0.00115627	0.972903	5.02723e-06	0.101537	0.750282	0.000441271	Age, Site
abs_gamma_l_left_frontal	Absolute	Full	gamma l left frontal	0.0134355	0.907824	5.8412e-05	0.629305	0.428428	0.00272864	1.34714	0.246981	0.00582304	Age, Site
rel_gamma_l_left_frontal	Relative	Full	gamma l left frontal	6.74613	0.0100012	0.0284952	0.169685	0.680775	0.000737219	1.45988	0.228191	0.00630726	Age, Site
log_gamma_l_left_frontal	Other	Full	log gamma l left frontal	4.9794	0.0266154	0.0211908	0.206868	0.649663	0.000898616	0.384365	0.53589	0.00166836	Age, Site
abs_gamma_h_left_frontal	Absolute	Full	gamma h left frontal	0.0838816	0.772365	0.00036457	0.205207	0.650977	0.000891409	1.80186	0.180811	0.00777328	Age, Site
rel_gamma_h_left_frontal	Relative	Full	gamma h left frontal	0.187829	0.665136	0.00081598	0.105183	0.745991	0.000457109	1.24147	0.26635	0.00536874	Age, Site
log_gamma_h_left_frontal	Other	Full	log gamma h left frontal	0.411426	0.521885	0.00178562	0.0341412	0.85357	0.000148418	0.0513326	0.820962	0.000223135	Age, Site
abs_delta_right_centroparietal	Absolute	Full	delta right centroparietal	0.694901	0.405367	0.00301221	0.83272	0.362443	0.00360746	0.643139	0.423404	0.00278846	Age, Site
rel_delta_right_centroparietal	Relative	Full	delta right centroparietal	5.90141	0.015896	0.0250164	1.11571	0.291951	0.00482751	3.59675	0.0591458	0.0153973	Age, Site
log_delta_right_centroparietal	Other	Full	log delta right centroparietal	0.0220299	0.882138	9.57728e-05	0.0140218	0.905843	6.09607e-05	1.33932	0.248355	0.00578941	Age, Site
abs_theta_right_centroparietal	Absolute	Full	theta right centroparietal	0.857718	0.355349	0.00371535	0.730373	0.393652	0.00316548	0.738411	0.391065	0.00320021	Age, Site
rel_theta_right_centroparietal	Relative	Full	theta right centroparietal	6.7041	0.0102327	0.0283227	1.18181	0.278126	0.00511203	3.31205	0.0700737	0.0141958	Age, Site
log_theta_right_centroparietal	Other	Full	log theta right centroparietal	0.0260478	0.871925	0.000113239	0.00394155	0.949995	1.71369e-05	0.995486	0.319454	0.00430955	Age, Site
abs_alpha_right_centroparietal	Absolute	Full	alpha right centroparietal	1.06152	0.303951	0.00459409	0.578412	0.447714	0.00250853	0.779975	0.378071	0.00337973	Age, Site
rel_alpha_right_centroparietal	Relative	Full	alpha right centroparietal	6.83534	0.00952761	0.0288612	1.15462	0.283711	0.004995	2.39704	0.12294	0.0103144	Age, Site
log_alpha_right_centroparietal	Other	Full	log alpha right centroparietal	0.0741451	0.785639	0.000322266	0.00100976	0.974678	4.39026e-06	0.515531	0.473483	0.00223643	Age, Site
abs_beta_right_centroparietal	Absolute	Full	beta right centroparietal	1.60731	0.206153	0.00693979	0.172251	0.678506	0.000748357	0.467657	0.494755	0.00202917	Age, Site
rel_beta_right_centroparietal	Relative	Full	beta right centroparietal	2.81843	0.0945455	0.0121057	0.158925	0.690518	0.0006905	0.0348277	0.852122	0.000151402	Age, Site
log_beta_right_centroparietal	Other	Full	log beta right centroparietal	1.50331	0.221416	0.00649371	0.194647	0.659492	0.000845574	0.00511344	0.943055	2.22319e-05	Age, Site
abs_gamma_l_right_centroparietal	Absolute	Full	gamma l right centroparietal	7.19896	0.00782437	0.0303499	0.00577393	0.939496	2.51034e-05	0.249628	0.617815	0.00108416	Age, Site
rel_gamma_l_right_centroparietal	Relative	Full	gamma l right centroparietal	7.1211	0.00816055	0.0300315	0.484969	0.486883	0.00210412	1.40369	0.23733	0.00606598	Age, Site
log_gamma_l_right_centroparietal	Other	Full	log gamma l right centroparietal	7.91537	0.00532575	0.0332697	0.83238	0.36254	0.00360599	0.60283	0.438298	0.00261415	Age, Site
abs_gamma_h_right_centroparietal	Absolute	Full	gamma h right centroparietal	4.7088	0.0310329	0.0200623	2.23538	0.136254	0.0096255	1.03103	0.310984	0.00446273	Age, Site
rel_gamma_h_right_centroparietal	Relative	Full	gamma h right centroparietal	3.08777e-06	0.998599	1.34251e-08	0.908522	0.341508	0.00393455	0.379609	0.538422	0.00164775	Age, Site
log_gamma_h_right_centroparietal	Other	Full	log gamma h right centroparietal	2.07586	0.151006	0.00894474	1.06463	0.303245	0.00460751	0.116999	0.732624	0.000508434	Age, Site
abs_delta_left_centroparietal	Absolute	Full	delta left centroparietal	3.49169	0.0629489	0.0149542	2.54577	0.111963	0.0109474	4.17954	0.0420538	0.0178476	Age, Site
rel_delta_left_centroparietal	Relative	Full	delta left centroparietal	3.44001	0.0649153	0.0147362	0.821991	0.365548	0.00356115	3.82925	0.0515754	0.0163763	Age, Site
log_delta_left_centroparietal	Other	Full	log delta left centroparietal	0.165918	0.684144	0.000720863	0.0310878	0.8602	0.000135146	2.56318	0.110751	0.0110214	Age, Site
abs_theta_left_centroparietal	Absolute	Full	theta left centroparietal	3.40839	0.0661506	0.0146027	2.8957	0.0901677	0.0124334	3.81314	0.052065	0.0163085	Age, Site
rel_theta_left_centroparietal	Relative	Full	theta left centroparietal	4.65365	0.0320241	0.019832	0.983351	0.322415	0.00425724	3.40261	0.0663793	0.0145783	Age, Site
log_theta_left_centroparietal	Other	Full	log theta left centroparietal	0.161378	0.688264	0.000701152	0.069091	0.7929	0.000300306	2.02244	0.156344	0.00871659	Age, Site
abs_alpha_left_centroparietal	Absolute	Full	alpha left centroparietal	2.93362	0.0881006	0.0125942	3.2829	0.0713095	0.0140726	3.3273	0.0694363	0.0142602	Age, Site
rel_alpha_left_centroparietal	Relative	Full	alpha left centroparietal	6.27365	0.012948	0.0265525	1.23064	0.268442	0.00532212	2.52431	0.113477	0.0108561	Age, Site
log_alpha_left_centroparietal	Other	Full	log alpha left centroparietal	0.181323	0.670637	0.000787739	0.146407	0.702346	0.000636147	1.22662	0.269221	0.00530486	Age, Site
abs_beta_left_centroparietal	Absolute	Full	beta left centroparietal	0.513608	0.474308	0.0022281	3.85366	0.0508429	0.0164789	1.22357	0.269817	0.00529171	Age, Site
rel_beta_left_centroparietal	Relative	Full	beta left centroparietal	2.65153	0.10482	0.011397	0.444216	0.505762	0.00192765	0.0233029	0.878806	0.000101307	Age, Site
log_beta_left_centroparietal	Other	Full	log beta left centroparietal	1.76779	0.184973	0.00762742	0.587919	0.444011	0.00254965	0.0393978	0.842838	0.000171265	Age, Site
abs_gamma_l_left_centroparietal	Absolute	Full	gamma l left centroparietal	5.88499	0.0160411	0.0249486	0.271128	0.603077	0.00117743	0.819586	0.366249	0.00355077	Age, Site
rel_gamma_l_left_centroparietal	Relative	Full	gamma l left centroparietal	5.39385	0.0210818	0.0229142	0.272669	0.602049	0.00118411	1.281	0.258893	0.0055387	Age, Site
log_gamma_l_left_centroparietal	Other	Full	log gamma l left centroparietal	7.29127	0.00744417	0.0307271	1.11585	0.291923	0.00482809	0.283265	0.595083	0.00123007	Age, Site
abs_gamma_h_left_centroparietal	Absolute	Full	gamma h left centroparietal	3.3881	0.0669569	0.014517	4.06686	0.044895	0.0173748	1.52258	0.218488	0.00657639	Age, Site
rel_gamma_h_left_centroparietal	Relative	Full	gamma h left centroparietal	0.0479063	0.826942	0.000208245	1.57894	0.210187	0.00681817	0.363328	0.547258	0.00157719	Age, Site
log_gamma_h_left_centroparietal	Other	Full	log gamma h left centroparietal	2.13871	0.144988	0.00921308	2.32744	0.128485	0.0100179	0.0359704	0.849744	0.000156369	Age, Site
abs_delta_right_occipito_par	Absolute	Full	delta right occipito par	1.68578	0.195459	0.00727614	0.790488	0.374881	0.00342513	0.770751	0.380901	0.0033399	Age, Site
rel_delta_right_occipito_par	Relative	Full	delta right occipito par	3.14486	0.0774898	0.0134889	0.0563525	0.812568	0.000244951	3.81401	0.0520384	0.0163122	Age, Site
log_delta_right_occipito_par	Other	Full	log delta right occipito par	0.601489	0.438807	0.00260835	0.45905	0.498749	0.00199189	1.33764	0.248651	0.00578219	Age, Site
abs_theta_right_occipito_par	Absolute	Full	theta right occipito par	1.68858	0.195089	0.00728814	0.795808	0.373282	0.00344811	0.771981	0.380522	0.00334521	Age, Site
rel_theta_right_occipito_par	Relative	Full	theta right occipito par	3.73885	0.0543883	0.0159958	0.140948	0.707687	0.000612441	3.32959	0.0693409	0.0142699	Age, Site
log_theta_right_occipito_par	Other	Full	log theta right occipito par	0.65053	0.420757	0.00282041	0.455956	0.500198	0.00197849	0.957819	0.328765	0.00414716	Age, Site
abs_alpha_right_occipito_par	Absolute	Full	alpha right occipito par	1.6996	0.193644	0.00733535	0.814169	0.367835	0.00352738	0.786442	0.376104	0.00340766	Age, Site
rel_alpha_right_occipito_par	Relative	Full	alpha right occipito par	4.09627	0.0441342	0.0174982	0.353764	0.552575	0.00153574	2.6748	0.103316	0.0114959	Age, Site
log_alpha_right_occipito_par	Other	Full	log alpha right occipito par	0.835437	0.361662	0.00361919	0.45788	0.499297	0.00198683	0.504044	0.478448	0.0021867	Age, Site
abs_beta_right_occipito_par	Absolute	Full	beta right occipito par	1.91852	0.167362	0.0082724	0.901756	0.343308	0.00390537	0.738654	0.390987	0.00320126	Age, Site
rel_beta_right_occipito_par	Relative	Full	beta right occipito par	1.98838	0.159861	0.00857104	0.283883	0.594682	0.00123275	0.103015	0.748532	0.000447692	Age, Site
log_beta_right_occipito_par	Other	Full	log beta right occipito par	3.34123	0.0688597	0.0143191	0.293727	0.588367	0.00127545	0.0607047	0.805605	0.000263864	Age, Site
abs_gamma_l_right_occipito_par	Absolute	Full	gamma l right occipito par	5.74763	0.0173098	0.0243804	0.966245	0.326651	0.00418349	0.898576	0.344159	0.00389165	Age, Site
rel_gamma_l_right_occipito_par	Relative	Full	gamma l right occipito par	3.84307	0.0511593	0.0164344	0.0293742	0.864069	0.000127697	0.825741	0.364458	0.00357734	Age, Site
log_gamma_l_right_occipito_par	Other	Full	log gamma l right occipito par	6.74585	0.0100027	0.0284941	0.000598278	0.980507	2.6012e-06	0.712378	0.399532	0.00308773	Age, Site
abs_gamma_h_right_occipito_par	Absolute	Full	gamma h right occipito par	3.46008	0.0641438	0.0148209	1.13799	0.287196	0.00492342	3.38849	0.0669411	0.0145187	Age, Site
rel_gamma_h_right_occipito_par	Relative	Full	gamma h right occipito par	0.365185	0.546236	0.00158524	0.712058	0.399638	0.00308635	0.880514	0.349045	0.00381372	Age, Site
log_gamma_h_right_occipito_par	Other	Full	log gamma h right occipito par	4.05724	0.0451466	0.0173344	0.060372	0.806128	0.000262418	1.70049	0.193527	0.00733919	Age, Site
abs_delta_left_occipito_par	Absolute	Full	delta left occipito par	1.92821	0.166298	0.00831381	2.15218	0.143734	0.00927055	2.73612	0.0994668	0.0117563	Age, Site
rel_delta_left_occipito_par	Relative	Full	delta left occipito par	5.50146	0.0198514	0.0233606	0.00511686	0.943036	2.22467e-05	1.54821	0.214666	0.00668634	Age, Site
log_delta_left_occipito_par	Other	Full	log delta left occipito par	0.0258517	0.872404	0.000112386	0.0133941	0.907965	5.8232e-05	0.812932	0.368198	0.00352204	Age, Site
abs_theta_left_occipito_par	Absolute	Full	theta left occipito par	1.5951	0.207877	0.00688747	1.87942	0.171736	0.00810518	2.40393	0.122406	0.0103437	Age, Site
rel_theta_left_occipito_par	Relative	Full	theta left occipito par	5.8041	0.016776	0.0246141	0.0175581	0.894699	7.63338e-05	1.24919	0.264873	0.00540193	Age, Site
log_theta_left_occipito_par	Other	Full	log theta left occipito par	0.0592608	0.807885	0.000257589	0.0154291	0.901254	6.70786e-05	0.589001	0.443593	0.00255433	Age, Site
abs_alpha_left_occipito_par	Absolute	Full	alpha left occipito par	1.08899	0.29779	0.00471245	1.38656	0.240204	0.00599239	1.99403	0.159272	0.00859518	Age, Site
rel_alpha_left_occipito_par	Relative	Full	alpha left occipito par	5.15098	0.0241601	0.021905	0.292714	0.58901	0.00127105	0.818986	0.366424	0.00354818	Age, Site
log_alpha_left_occipito_par	Other	Full	log alpha left occipito par	0.194799	0.659367	0.000846236	0.00187732	0.965478	8.16219e-06	0.276102	0.599774	0.00119901	Age, Site
abs_beta_left_occipito_par	Absolute	Full	beta left occipito par	0.178281	0.673249	0.000774533	0.84749	0.358228	0.00367121	1.08634	0.298379	0.00470099	Age, Site
rel_beta_left_occipito_par	Relative	Full	beta left occipito par	1.98558	0.160154	0.00855908	0.526905	0.468649	0.00228566	0.106743	0.74418	0.000463885	Age, Site
log_beta_left_occipito_par	Other	Full	log beta left occipito par	1.85801	0.174188	0.00801357	0.00199748	0.964391	8.68464e-06	0.000114046	0.991489	4.9585e-07	Age, Site
abs_gamma_l_left_occipito_par	Absolute	Full	gamma l left occipito par	3.39581	0.066649	0.0145496	1.01515	0.31473	0.00439431	0.190053	0.663281	0.000825636	Age, Site
rel_gamma_l_left_occipito_par	Relative	Full	gamma l left occipito par	4.80078	0.0294509	0.0204462	0.0152881	0.901704	6.64658e-05	0.38063	0.537876	0.00165218	Age, Site
log_gamma_l_left_occipito_par	Other	Full	log gamma l left occipito par	5.87997	0.0160857	0.0249278	0.132398	0.716293	0.000575311	0.186023	0.666652	0.00080814	Age, Site
abs_gamma_h_left_occipito_par	Absolute	Full	gamma h left occipito par	1.92542	0.166603	0.0083019	1.3999	0.237961	0.00604972	1.21554	0.27139	0.00525718	Age, Site
rel_gamma_h_left_occipito_par	Relative	Full	gamma h left occipito par	0.255902	0.613434	0.00111138	0.706906	0.401346	0.00306409	0.322381	0.570734	0.00139969	Age, Site
log_gamma_h_left_occipito_par	Other	Full	log gamma h left occipito par	2.23472	0.136312	0.00962267	0.745439	0.388823	0.00323057	0.158958	0.690488	0.000690643	Age, Site
abs_delta_frontal	Absolute	Full	delta frontal	4.84225	0.0287655	0.0206191	0.48605	0.486399	0.0021088	8.48657	0.00393038	0.0355851	Age, Site
rel_delta_frontal	Relative	Full	delta frontal	6.21776	0.0133516	0.0263222	0.00435292	0.947454	1.89254e-05	4.9546	0.0269914	0.0210875	Age, Site
log_delta_frontal	Other	Full	log delta frontal	1.13451	0.287933	0.00490842	0.0225182	0.880848	9.78956e-05	4.68104	0.0315277	0.0199464	Age, Site
abs_theta_frontal	Absolute	Full	theta frontal	5.064	0.0253737	0.0215431	0.424697	0.515253	0.00184311	7.74883	0.00582179	0.0325925	Age, Site
rel_theta_frontal	Relative	Full	theta frontal	7.13786	0.00808698	0.0301	0.00557132	0.940565	2.42225e-05	4.11584	0.0436358	0.0175803	Age, Site
log_theta_frontal	Other	Full	log theta frontal	1.09157	0.297221	0.00472352	0.0252875	0.873792	0.000109934	3.88822	0.0498243	0.0166243	Age, Site
abs_alpha_frontal	Absolute	Full	alpha frontal	4.42128	0.0365807	0.0188604	0.328239	0.567257	0.00142509	6.27413	0.0129446	0.0265544	Age, Site
rel_alpha_frontal	Relative	Full	alpha frontal	7.61841	0.00624323	0.0320615	0.105758	0.745322	0.000459606	2.76345	0.0978021	0.0118724	Age, Site
log_alpha_frontal	Other	Full	log alpha frontal	0.904702	0.342522	0.00391808	0.0253216	0.873708	0.000110082	2.67087	0.103568	0.0114792	Age, Site
abs_beta_frontal	Absolute	Full	beta frontal	0.131803	0.716903	0.000572729	0.284074	0.594558	0.00123358	2.15948	0.143059	0.0093017	Age, Site
rel_beta_frontal	Relative	Full	beta frontal	1.88959	0.170585	0.00814868	0.0958917	0.757097	0.000416747	0.0715563	0.789324	0.000311017	Age, Site
log_beta_frontal	Other	Full	log beta frontal	0.0690806	0.792916	0.00030026	0.0752914	0.784029	0.000327247	0.554935	0.457069	0.00240695	Age, Site
abs_gamma_l_frontal	Absolute	Full	gamma l frontal	6.37815	0.0122268	0.0269828	0.0609913	0.805156	0.000265109	0.707791	0.401052	0.00306791	Age, Site
rel_gamma_l_frontal	Relative	Full	gamma l frontal	7.35308	0.00720031	0.0309795	0.0393242	0.842983	0.000170946	1.73271	0.189375	0.0074772	Age, Site
log_gamma_l_frontal	Other	Full	log gamma l frontal	5.8345	0.0164958	0.0247398	0.300575	0.584054	0.00130514	0.295397	0.587309	0.00128269	Age, Site
abs_gamma_h_frontal	Absolute	Full	gamma h frontal	2.07595	0.150997	0.00894513	0.733001	0.392803	0.00317684	2.07191	0.151393	0.00892788	Age, Site
rel_gamma_h_frontal	Relative	Full	gamma h frontal	0.032432	0.857241	0.000140989	0.0877609	0.767311	0.000381424	1.3807	0.241196	0.00596724	Age, Site
log_gamma_h_frontal	Other	Full	log gamma h frontal	0.275723	0.600024	0.00119736	0.157366	0.691961	0.000683734	0.0111917	0.91584	4.86574e-05	Age, Site
abs_delta_occipital	Absolute	Full	delta occipital	1.55554	0.213589	0.00671776	0.684875	0.408771	0.00296888	0.124199	0.724846	0.000539706	Age, Site
rel_delta_occipital	Relative	Full	delta occipital	6.37502	0.0122477	0.0269699	0.0065196	0.935716	2.83453e-05	1.27346	0.260294	0.00550631	Age, Site
log_delta_occipital	Other	Full	log delta occipital	0.028177	0.866841	0.000122494	0.159382	0.690097	0.000692484	0.113088	0.736962	0.000491447	Age, Site
abs_theta_occipital	Absolute	Full	theta occipital	1.40688	0.236798	0.00607969	0.745456	0.388818	0.00323064	0.0698725	0.791759	0.000303701	Age, Site
rel_theta_occipital	Relative	Full	theta occipital	6.42767	0.0118996	0.0271866	0.000237074	0.987729	1.03076e-06	1.10628	0.293995	0.00478691	Age, Site
log_theta_occipital	Other	Full	log theta occipital	0.061256	0.804743	0.000266259	0.158517	0.690895	0.000688731	0.0334171	0.855113	0.00014527	Age, Site
abs_alpha_occipital	Absolute	Full	alpha occipital	0.670677	0.413663	0.00290751	0.818642	0.366524	0.00354669	0.00312	0.955504	1.3565e-05	Age, Site
rel_alpha_occipital	Relative	Full	alpha occipital	5.23872	0.0229971	0.0222698	0.0586171	0.808911	0.000254792	0.877789	0.349791	0.00380196	Age, Site
log_alpha_occipital	Other	Full	log alpha occipital	0.219396	0.639944	0.000952986	0.195251	0.658997	0.000848199	0.00269326	0.958656	1.17097e-05	Age, Site
abs_beta_occipital	Absolute	Full	beta occipital	0.238262	0.62593	0.00103485	0.756619	0.385295	0.00327886	0.259813	0.610737	0.00112835	Age, Site
rel_beta_occipital	Relative	Full	beta occipital	1.72114	0.190854	0.00742763	0.0963905	0.756486	0.000418913	0.0270362	0.86954	0.000117535	Age, Site
log_beta_occipital	Other	Full	log beta occipital	2.42889	0.120492	0.01045	0.226597	0.63451	0.000984236	0.509816	0.475943	0.00221169	Age, Site
abs_gamma_l_occipital	Absolute	Full	gamma l occipital	3.53252	0.0614405	0.0151265	2.05674	0.152892	0.00886309	0.625011	0.430006	0.00271008	Age, Site
rel_gamma_l_occipital	Relative	Full	gamma l occipital	4.70241	0.031146	0.0200356	0.00108271	0.973779	4.70741e-06	0.19032	0.663059	0.000826796	Age, Site
log_gamma_l_occipital	Other	Full	log gamma l occipital	6.32249	0.0126056	0.0267536	0.0170983	0.896079	7.43351e-05	0.666678	0.415057	0.00289022	Age, Site
abs_gamma_h_occipital	Absolute	Full	gamma h occipital	2.63917	0.105628	0.0113445	0.199745	0.655347	0.000867705	3.90463	0.0493484	0.0166933	Age, Site
rel_gamma_h_occipital	Relative	Full	gamma h occipital	0.297394	0.586049	0.00129135	0.448152	0.503885	0.0019447	0.599693	0.439491	0.00260058	Age, Site
log_gamma_h_occipital	Other	Full	log gamma h occipital	3.34773	0.0685923	0.0143465	0.00514048	0.942905	2.23494e-05	1.74803	0.187437	0.00754282	Age, Site
abs_delta_central	Absolute	Full	delta central	2.11822	0.146919	0.0091256	0.88218	0.348591	0.00382091	0.373523	0.541694	0.00162138	Age, Site
rel_delta_central	Relative	Full	delta central	6.70933	0.0102036	0.0283442	0.873536	0.350958	0.00378361	3.82645	0.0516603	0.0163645	Age, Site
log_delta_central	Other	Full	log delta central	0.155082	0.69409	0.000673814	0.399966	0.527735	0.00173596	1.20079	0.27431	0.0051937	Age, Site
abs_theta_central	Absolute	Full	theta central	2.23189	0.136559	0.00961059	0.837615	0.361038	0.00362859	0.310535	0.577894	0.00134833	Age, Site
rel_theta_central	Relative	Full	theta central	7.52919	0.00654952	0.031698	0.952879	0.330013	0.00412586	3.23647	0.0733266	0.0138763	Age, Site
log_theta_central	Other	Full	log theta central	0.117721	0.731833	0.000511568	0.29566	0.587143	0.00128383	0.729134	0.394052	0.00316013	Age, Site
abs_alpha_central	Absolute	Full	alpha central	1.89749	0.169699	0.00818243	0.530125	0.467295	0.00229959	0.135213	0.713425	0.000587538	Age, Site
rel_alpha_central	Relative	Full	alpha central	7.42844	0.00691403	0.0312871	0.910499	0.340984	0.00394308	2.05987	0.152582	0.00887645	Age, Site
log_alpha_central	Other	Full	log alpha central	0.0336391	0.854638	0.000146236	0.148442	0.700384	0.000644985	0.197099	0.65749	0.000856218	Age, Site
abs_beta_central	Absolute	Full	beta central	0.0392766	0.843077	0.000170739	0.000114267	0.99148	4.96813e-07	0.248267	0.618774	0.00107826	Age, Site
rel_beta_central	Relative	Full	beta central	2.8149	0.0947511	0.0120907	0.0382096	0.845195	0.000166101	0.0309719	0.860458	0.000134642	Age, Site
log_beta_central	Other	Full	log beta central	1.06141	0.303976	0.00459364	0.0372114	0.847205	0.000161763	0.284658	0.594179	0.00123612	Age, Site
abs_gamma_l_central	Absolute	Full	gamma l central	5.65872	0.0181862	0.0240124	0.261353	0.609682	0.00113503	1.30739	0.254057	0.00565216	Age, Site
rel_gamma_l_central	Relative	Full	gamma l central	6.74868	0.00998733	0.0285057	0.274434	0.600877	0.00119177	0.78585	0.376284	0.00340511	Age, Site
log_gamma_l_central	Other	Full	log gamma l central	6.67203	0.010413	0.028191	0.387132	0.534427	0.00168036	0.935439	0.33447	0.00405065	Age, Site
abs_gamma_h_central	Absolute	Full	gamma h central	3.35156	0.0684352	0.0143627	0.885844	0.347593	0.00383672	3.82476	0.0517116	0.0163574	Age, Site
rel_gamma_h_central	Relative	Full	gamma h central	0.0794433	0.778307	0.000345286	0.451782	0.502164	0.00196042	1.07927	0.299951	0.00467058	Age, Site
log_gamma_h_central	Other	Full	log gamma h central	1.69946	0.193662	0.00733475	0.44083	0.507387	0.00191298	0.970054	0.325702	0.00419991	Age, Site
abs_delta_left_lateral	Absolute	Full	delta left lateral	1.74539	0.18777	0.00753151	0.723121	0.396007	0.00313415	0.555751	0.456739	0.00241048	Age, Site
rel_delta_left_lateral	Relative	Full	delta left lateral	3.18771	0.0755115	0.0136701	0.082704	0.773925	0.000359453	2.90551	0.0896276	0.0124751	Age, Site
log_delta_left_lateral	Other	Full	log delta left lateral	0.0241319	0.876686	0.00010491	0.172126	0.678616	0.000747814	1.57754	0.21039	0.00681213	Age, Site
abs_theta_left_lateral	Absolute	Full	theta left lateral	1.68594	0.195438	0.00727683	0.759672	0.38434	0.00329205	0.585727	0.444861	0.00254017	Age, Site
rel_theta_left_lateral	Relative	Full	theta left lateral	4.08188	0.0445047	0.0174378	0.245488	0.620743	0.0010662	2.32344	0.128812	0.0100009	Age, Site
log_theta_left_lateral	Other	Full	log theta left lateral	0.0126086	0.910693	5.48169e-05	0.185188	0.667355	0.000804516	1.20407	0.273658	0.00520781	Age, Site
abs_alpha_left_lateral	Absolute	Full	alpha left lateral	1.60596	0.206342	0.00693402	0.843083	0.359478	0.00365219	0.640219	0.424457	0.00277583	Age, Site
rel_alpha_left_lateral	Relative	Full	alpha left lateral	5.1073	0.0247618	0.0217233	0.718453	0.397533	0.00311398	1.42868	0.233211	0.00617329	Age, Site
log_alpha_left_lateral	Other	Full	log alpha left lateral	0.0119226	0.913147	5.18346e-05	0.171347	0.679303	0.000744431	0.709738	0.400406	0.00307633	Age, Site
abs_beta_left_lateral	Absolute	Full	beta left lateral	1.50481	0.221187	0.00650013	0.931569	0.335469	0.00403396	0.631041	0.427793	0.00273615	Age, Site
rel_beta_left_lateral	Relative	Full	beta left lateral	1.69983	0.193614	0.00733634	0.140349	0.708279	0.000609842	0.00236738	0.961236	1.02929e-05	Age, Site
log_beta_left_lateral	Other	Full	log beta left lateral	0.696147	0.404947	0.00301759	0.418681	0.518241	0.00181704	0.0685999	0.793621	0.000298172	Age, Site
abs_gamma_l_left_lateral	Absolute	Full	gamma l left lateral	0.581913	0.446345	0.00252367	1.08128	0.299504	0.0046792	0.427963	0.513644	0.00185725	Age, Site
rel_gamma_l_left_lateral	Relative	Full	gamma l left lateral	4.29377	0.039367	0.0183264	0.170617	0.679949	0.000741263	0.927822	0.336441	0.0040178	Age, Site
log_gamma_l_left_lateral	Other	Full	log gamma l left lateral	4.3381	0.0383737	0.0185121	0.980012	0.323236	0.00424284	0.0917404	0.76225	0.000398712	Age, Site
abs_gamma_h_left_lateral	Absolute	Full	gamma h left lateral	0.918507	0.338874	0.00397763	1.83776	0.176543	0.00792692	0.714461	0.398845	0.00309673	Age, Site
rel_gamma_h_left_lateral	Relative	Full	gamma h left lateral	0.0813621	0.775717	0.000353623	0.639934	0.42456	0.0027746	0.372303	0.542354	0.00161609	Age, Site
log_gamma_h_left_lateral	Other	Full	log gamma h left lateral	0.384375	0.535885	0.00166841	1.78106	0.183339	0.00768423	0.0627241	0.802465	0.000272639	Age, Site
abs_delta_right_lateral	Absolute	Full	delta right lateral	1.89503	0.169974	0.00817193	1.15473	0.283687	0.00499549	0.974089	0.3247	0.00421731	Age, Site
rel_delta_right_lateral	Relative	Full	delta right lateral	2.42296	0.120944	0.0104248	0.596742	0.440617	0.00258781	3.07312	0.0809288	0.0131852	Age, Site
log_delta_right_lateral	Other	Full	log delta right lateral	0.408389	0.523424	0.00177246	0.325894	0.568644	0.00141493	1.22691	0.269166	0.00530608	Age, Site
abs_theta_right_lateral	Absolute	Full	theta right lateral	1.99784	0.158876	0.00861144	1.19828	0.274811	0.00518291	1.04754	0.30715	0.00453387	Age, Site
rel_theta_right_lateral	Relative	Full	theta right lateral	2.8579	0.0922807	0.0122732	0.744531	0.389112	0.00322664	2.71319	0.100887	0.011659	Age, Site
log_theta_right_lateral	Other	Full	log theta right lateral	0.42765	0.513797	0.0018559	0.346362	0.556757	0.00150366	0.896797	0.344636	0.00388397	Age, Site
abs_alpha_right_lateral	Absolute	Full	alpha right lateral	2.19773	0.139583	0.00946489	1.3217	0.251481	0.00571369	1.21053	0.272378	0.0052356	Age, Site
rel_alpha_right_lateral	Relative	Full	alpha right lateral	3.39402	0.0667203	0.014542	1.02821	0.311646	0.00445056	1.89074	0.170456	0.00815358	Age, Site
log_alpha_right_lateral	Other	Full	log alpha right lateral	0.527525	0.468388	0.00228834	0.396331	0.529615	0.00172021	0.47845	0.489823	0.0020759	Age, Site
abs_beta_right_lateral	Absolute	Full	beta right lateral	2.76743	0.0975627	0.0118892	1.63532	0.202257	0.00705991	1.50931	0.220501	0.00651942	Age, Site
rel_beta_right_lateral	Relative	Full	beta right lateral	1.22914	0.268733	0.00531566	0.64101	0.424171	0.00277926	0.00295414	0.956702	1.28439e-05	Age, Site
log_beta_right_lateral	Other	Full	log beta right lateral	2.25699	0.134384	0.00971766	0.269154	0.604399	0.00116887	0.00107416	0.973883	4.67026e-06	Age, Site
abs_gamma_l_right_lateral	Absolute	Full	gamma l right lateral	6.11649	0.0141167	0.0259045	0.212392	0.645334	0.000922594	0.0193059	0.889615	8.39317e-05	Age, Site
rel_gamma_l_right_lateral	Relative	Full	gamma l right lateral	3.34666	0.068636	0.014342	0.572711	0.449958	0.00248386	0.818795	0.36648	0.00354735	Age, Site
log_gamma_l_right_lateral	Other	Full	log gamma l right lateral	5.58821	0.0189142	0.0237202	0.168998	0.681386	0.000734235	0.306755	0.580216	0.00133194	Age, Site
abs_gamma_h_right_lateral	Absolute	Full	gamma h right lateral	2.59177	0.108792	0.011143	0.966161	0.326672	0.00418313	0.521371	0.470991	0.0022617	Age, Site
rel_gamma_h_right_lateral	Relative	Full	gamma h right lateral	0.0460634	0.830251	0.000200236	1.04921	0.306766	0.00454106	0.852127	0.356919	0.00369122	Age, Site
log_gamma_h_right_lateral	Other	Full	log gamma h right lateral	1.43614	0.231998	0.00620535	0.219641	0.639758	0.000954049	0.159251	0.690217	0.000691919	Age, Site
abs_delta_right_hemisphere	Absolute	Full	delta right hemisphere	1.79858	0.181207	0.00775924	1.03229	0.31069	0.00446815	1.04275	0.308256	0.00451323	Age, Site
rel_delta_right_hemisphere	Relative	Full	delta right hemisphere	4.85065	0.0286287	0.0206542	0.213704	0.644317	0.000928284	4.06767	0.0448738	0.0173782	Age, Site
log_delta_right_hemisphere	Other	Full	log delta right hemisphere	0.0652927	0.798547	0.000283801	0.0547398	0.81522	0.000237942	1.8931	0.170191	0.00816366	Age, Site
abs_theta_right_hemisphere	Absolute	Full	theta right hemisphere	1.90505	0.168854	0.00821479	1.05368	0.30574	0.00456032	1.12027	0.29097	0.00484714	Age, Site
rel_theta_right_hemisphere	Relative	Full	theta right hemisphere	5.65777	0.0181959	0.0240084	0.293347	0.588608	0.0012738	3.55705	0.0605532	0.0152299	Age, Site
log_theta_right_hemisphere	Other	Full	log theta right hemisphere	0.0703388	0.791082	0.000305727	0.0450297	0.832137	0.000195743	1.40812	0.236592	0.00608502	Age, Site
abs_alpha_right_hemisphere	Absolute	Full	alpha right hemisphere	2.12007	0.146743	0.00913351	1.10407	0.294478	0.00477735	1.29622	0.256089	0.00560416	Age, Site
rel_alpha_right_hemisphere	Relative	Full	alpha right hemisphere	6.14928	0.0138641	0.0260398	0.455939	0.500206	0.00197842	2.51798	0.113928	0.0108292	Age, Site
log_alpha_right_hemisphere	Other	Full	log alpha right hemisphere	0.123977	0.725083	0.000538739	0.0325367	0.857014	0.000141444	0.752076	0.386724	0.00325924	Age, Site
abs_beta_right_hemisphere	Absolute	Full	beta right hemisphere	3.16001	0.076784	0.013553	0.998299	0.318772	0.00432167	1.34512	0.247336	0.00581434	Age, Site
rel_beta_right_hemisphere	Relative	Full	beta right hemisphere	2.27432	0.132905	0.00979154	0.216288	0.642323	0.000939498	0.034205	0.853434	0.000148695	Age, Site
log_beta_right_hemisphere	Other	Full	log beta right hemisphere	1.87947	0.171731	0.00810538	9.10285e-05	0.992396	3.95776e-07	0.00209494	0.963533	9.10835e-06	Age, Site
abs_gamma_l_right_hemisphere	Absolute	Full	gamma l right hemisphere	8.09711	0.00483375	0.0340076	0.29588	0.587004	0.00128478	0.771484	0.380675	0.00334307	Age, Site
rel_gamma_l_right_hemisphere	Relative	Full	gamma l right hemisphere	5.97929	0.0152262	0.0253382	0.123011	0.726112	0.000534546	1.12424	0.290119	0.00486423	Age, Site
log_gamma_l_right_hemisphere	Other	Full	log gamma l right hemisphere	7.22993	0.00769465	0.0304764	0.21189	0.645725	0.000920413	0.565601	0.452781	0.0024531	Age, Site
abs_gamma_h_right_hemisphere	Absolute	Full	gamma h right hemisphere	3.73774	0.0544236	0.0159912	1.75158	0.186992	0.007558	2.26554	0.133652	0.00975408	Age, Site
rel_gamma_h_right_hemisphere	Relative	Full	gamma h right hemisphere	0.0655453	0.798166	0.000284898	0.787563	0.375765	0.0034125	0.914569	0.339909	0.00396064	Age, Site
log_gamma_h_right_hemisphere	Other	Full	log gamma h right hemisphere	1.99993	0.158659	0.00862038	0.42523	0.51499	0.00184541	0.45271	0.501726	0.00196444	Age, Site
abs_delta_left_hemisphere	Absolute	Full	delta left hemisphere	2.16927	0.14216	0.00934349	0.8499	0.357547	0.00368161	0.810685	0.36886	0.00351234	Age, Site
rel_delta_left_hemisphere	Relative	Full	delta left hemisphere	5.25765	0.022754	0.0223485	0.0704437	0.79093	0.000306183	3.4992	0.0626683	0.0149859	Age, Site
log_delta_left_hemisphere	Other	Full	log delta left hemisphere	0.0130542	0.909135	5.67543e-05	0.0386758	0.844266	0.000168127	2.28505	0.131999	0.00983726	Age, Site
abs_theta_left_hemisphere	Absolute	Full	theta left hemisphere	2.05585	0.152981	0.00885927	0.869356	0.352111	0.00376557	0.806139	0.370203	0.00349271	Age, Site
rel_theta_left_hemisphere	Relative	Full	theta left hemisphere	6.31645	0.0126474	0.0267288	0.194909	0.659277	0.000846713	2.89729	0.0900798	0.0124402	Age, Site
log_theta_left_hemisphere	Other	Full	log theta left hemisphere	0.0105446	0.918301	4.5844e-05	0.0513704	0.820897	0.0002233	1.77684	0.183857	0.00766617	Age, Site
abs_alpha_left_hemisphere	Absolute	Full	alpha left hemisphere	1.89065	0.170467	0.00815319	0.926118	0.336884	0.00401045	0.818911	0.366446	0.00354785	Age, Site
rel_alpha_left_hemisphere	Relative	Full	alpha left hemisphere	7.11505	0.00818733	0.0300067	0.572804	0.449921	0.00248427	1.92967	0.166138	0.00832007	Age, Site
log_alpha_left_hemisphere	Other	Full	log alpha left hemisphere	0.000329664	0.98553	1.43332e-06	0.0515835	0.820532	0.000224226	1.05373	0.305728	0.00456054	Age, Site
abs_beta_left_hemisphere	Absolute	Full	beta left hemisphere	1.57687	0.210487	0.00680925	0.999551	0.31847	0.00432707	0.7134	0.399195	0.00309215	Age, Site
rel_beta_left_hemisphere	Relative	Full	beta left hemisphere	2.48887	0.116028	0.0107053	0.281693	0.596106	0.00122325	0.0159583	0.899584	6.93792e-05	Age, Site
log_beta_left_hemisphere	Other	Full	log beta left hemisphere	0.994422	0.319712	0.00430496	0.167509	0.682716	0.000727768	0.050958	0.821605	0.000221508	Age, Site
abs_gamma_l_left_hemisphere	Absolute	Full	gamma l left hemisphere	0.0699246	0.791683	0.000303928	0.288676	0.59159	0.00125354	0.0671594	0.79575	0.000291912	Age, Site
rel_gamma_l_left_hemisphere	Relative	Full	gamma l left hemisphere	5.74223	0.0173617	0.0243581	0.113887	0.73607	0.000494915	0.97811	0.323705	0.00423464	Age, Site
log_gamma_l_left_hemisphere	Other	Full	log gamma l left hemisphere	6.00351	0.0150239	0.0254382	0.515377	0.473549	0.00223576	0.217261	0.641576	0.00094372	Age, Site
abs_gamma_h_left_hemisphere	Absolute	Full	gamma h left hemisphere	0.203752	0.652134	0.000885096	2.39817	0.122852	0.0103192	0.180144	0.671647	0.00078262	Age, Site
rel_gamma_h_left_hemisphere	Relative	Full	gamma h left hemisphere	0.0112822	0.915502	4.90507e-05	0.670025	0.41389	0.00290469	0.574051	0.449429	0.00248966	Age, Site
log_gamma_h_left_hemisphere	Other	Full	log gamma h left hemisphere	1.53848	0.216108	0.00664458	1.08394	0.298911	0.00469067	0.0282707	0.866622	0.000122901	Age, Site
asym_inter_delta	Other	Full	asym inter delta	0.749333	0.38759	0.00324739	0.169917	0.680569	0.000738226	1.17503	0.279504	0.00508288	Age, Site
asym_rc_l_delta	Other	Full	asym rc l delta	0.460286	0.498173	0.00199724	0.0957131	0.757316	0.000415971	0.671599	0.413343	0.00291149	Age, Site
asym_rc_r_delta	Other	Full	asym rc r delta	0.988695	0.321106	0.00428027	0.938273	0.33374	0.00406287	0.139813	0.708811	0.000607515	Age, Site
asym_ml_l_delta	Other	Full	asym ml l delta	0.374109	0.541377	0.00162392	0.422923	0.516131	0.00183542	0.864058	0.35358	0.00374271	Age, Site
asym_ml_r_delta	Other	Full	asym ml r delta	0.243298	0.622305	0.0010567	0.414103	0.520535	0.00179721	0.172827	0.677999	0.000750856	Age, Site
asym_inter_theta	Other	Full	asym inter theta	0.681957	0.409769	0.00295627	0.228823	0.632852	0.000993895	1.34622	0.247143	0.00581906	Age, Site
asym_rc_l_theta	Other	Full	asym rc l theta	0.753999	0.386118	0.00326755	0.294925	0.587608	0.00128064	0.556631	0.456383	0.00241429	Age, Site
asym_rc_r_theta	Other	Full	asym rc r theta	1.24418	0.265832	0.00538035	0.795118	0.373489	0.00344513	0.122368	0.7268	0.000531752	Age, Site
asym_ml_l_theta	Other	Full	asym ml l theta	0.283262	0.595085	0.00123006	0.379978	0.538225	0.00164935	0.745504	0.388803	0.00323085	Age, Site
asym_ml_r_theta	Other	Full	asym ml r theta	0.278734	0.598041	0.00121042	0.689791	0.407097	0.00299012	0.200492	0.654745	0.000870947	Age, Site
asym_inter_alpha	Other	Full	asym inter alpha	0.470161	0.493603	0.00204001	0.233091	0.629701	0.00101241	1.6391	0.201739	0.00707607	Age, Site
asym_rc_l_alpha	Other	Full	asym rc l alpha	1.55289	0.213977	0.00670641	0.610203	0.435515	0.00264604	0.437048	0.509212	0.0018966	Age, Site
asym_rc_r_alpha	Other	Full	asym rc r alpha	1.99576	0.159092	0.00860255	0.549404	0.459318	0.00238302	0.118435	0.731052	0.000514671	Age, Site
asym_ml_l_alpha	Other	Full	asym ml l alpha	0.224198	0.636309	0.000973823	0.241889	0.623314	0.00105059	0.545156	0.461056	0.00236464	Age, Site
asym_ml_r_alpha	Other	Full	asym ml r alpha	0.296549	0.586582	0.00128768	1.51398	0.21979	0.00653947	0.212014	0.645628	0.000920953	Age, Site
asym_inter_beta	Other	Full	asym inter beta	0.0452477	0.831738	0.00019669	0.880127	0.349151	0.00381205	2.98101	0.0855895	0.0127951	Age, Site
asym_rc_l_beta	Other	Full	asym rc l beta	3.39515	0.0666757	0.0145468	0.988203	0.321227	0.00427815	0.55687	0.456286	0.00241532	Age, Site
asym_rc_r_beta	Other	Full	asym rc r beta	4.28664	0.0395292	0.0182966	0.158933	0.69051	0.000690537	0.0270253	0.869566	0.000117487	Age, Site
asym_ml_l_beta	Other	Full	asym ml l beta	0.000385614	0.98435	1.67658e-06	0.190912	0.662569	0.000829363	0.117881	0.731657	0.000512265	Age, Site
asym_ml_r_beta	Other	Full	asym ml r beta	0.0302754	0.86202	0.000131615	4.88804	0.0280281	0.0208101	0.0174888	0.894906	7.60323e-05	Age, Site
asym_inter_gamma_l	Other	Full	asym inter gamma l	0.252366	0.615895	0.00109604	0.73365	0.392594	0.00317964	1.51523	0.219599	0.00654486	Age, Site
asym_rc_l_gamma_l	Other	Full	asym rc l gamma l	2.98776	0.0852382	0.0128237	0.493483	0.483088	0.00214098	1.30182e-05	0.997124	5.66007e-08	Age, Site
asym_rc_r_gamma_l	Other	Full	asym rc r gamma l	3.5001	0.0626351	0.0149897	0.0740916	0.785714	0.000322033	0.935087	0.33456	0.00404913	Age, Site
asym_ml_l_gamma_l	Other	Full	asym ml l gamma l	3.12351	0.0784964	0.0133985	0.042141	0.837533	0.000183188	0.0851664	0.770678	0.000370151	Age, Site
asym_ml_r_gamma_l	Other	Full	asym ml r gamma l	4.79121	0.0296115	0.0204062	0.745035	0.388952	0.00322882	0.704135	0.402269	0.00305211	Age, Site
asym_inter_gamma_h	Other	Full	asym inter gamma h	0.147894	0.700912	0.000642603	0.0650879	0.798856	0.000282911	3.62286	0.0582394	0.0155073	Age, Site
asym_rc_l_gamma_h	Other	Full	asym rc l gamma h	2.61111	0.107488	0.0112252	2.93607	0.0879688	0.0126046	1.06304	0.303605	0.00460066	Age, Site
asym_rc_r_gamma_h	Other	Full	asym rc r gamma h	6.51597	0.0113386	0.0275498	0.005314	0.941951	2.31038e-05	1.75583	0.186461	0.00757619	Age, Site
asym_ml_l_gamma_h	Other	Full	asym ml l gamma h	2.71824	0.100573	0.0116804	0.0433885	0.83518	0.00018861	0.111834	0.738371	0.000485997	Age, Site
asym_ml_r_gamma_h	Other	Full	asym ml r gamma h	1.78756	0.182545	0.00771206	1.48739	0.223871	0.00642537	1.05213	0.306095	0.00455363	Age, Site
mse_fine_right_frontal	MSE	Full	fine right frontal	1.32631	0.250658	0.00573351	0.171174	0.679456	0.000743681	0.35627	0.551172	0.0015466	Age, Site
mse_mid_right_frontal	MSE	Full	mid right frontal	1.17783	0.278934	0.00509492	0.142106	0.706544	0.000617469	1.64418	0.201044	0.00709787	Age, Site
mse_coarse_right_frontal	MSE	Full	coarse right frontal	5.66777	0.018095	0.0240498	0.219238	0.640065	0.000952299	3.52441	0.0617372	0.0150922	Age, Site
mse_fine_left_frontal	MSE	Full	fine left frontal	0.445118	0.505332	0.00193156	0.0391999	0.843228	0.000170405	0.161994	0.687701	0.000703827	Age, Site
mse_mid_left_frontal	MSE	Full	mid left frontal	2.6853	0.102645	0.0115405	0.23252	0.63012	0.00100994	2.03411	0.15516	0.00876643	Age, Site
mse_coarse_left_frontal	MSE	Full	coarse left frontal	7.42947	0.0069102	0.0312913	0.623339	0.430622	0.00270284	4.02423	0.0460223	0.0171958	Age, Site
mse_fine_right_centroparietal	MSE	Full	fine right centroparietal	4.3081	0.0390431	0.0183865	0.658525	0.41792	0.00285498	1.49457	0.222761	0.00645616	Age, Site
mse_mid_right_centroparietal	MSE	Full	mid right centroparietal	0.0618083	0.803882	0.00026866	0.269369	0.604254	0.0011698	0.299988	0.584421	0.0013026	Age, Site
mse_coarse_right_centroparietal	MSE	Full	coarse right centroparietal	2.65422	0.104644	0.0114084	0.691161	0.406632	0.00299604	1.72294	0.190623	0.00743535	Age, Site
mse_fine_left_centroparietal	MSE	Full	fine left centroparietal	2.86283	0.0920021	0.0122941	0.105502	0.745619	0.000458495	1.16584	0.281389	0.00504331	Age, Site
mse_mid_left_centroparietal	MSE	Full	mid left centroparietal	0.00399038	0.949686	1.73492e-05	0.527704	0.468313	0.00228911	0.367306	0.545074	0.00159444	Age, Site
mse_coarse_left_centroparietal	MSE	Full	coarse left centroparietal	2.23456	0.136326	0.009622	0.698677	0.404096	0.00302853	1.95231	0.163684	0.00841687	Age, Site
mse_fine_right_occipito_par	MSE	Full	fine right occipito par	2.13433	0.145398	0.0091944	0.0633325	0.801529	0.000275283	0.0561141	0.812958	0.000243915	Age, Site
mse_mid_right_occipito_par	MSE	Full	mid right occipito par	0.525862	0.469089	0.00228114	0.600481	0.43919	0.00260399	0.60095	0.439012	0.00260602	Age, Site
mse_coarse_right_occipito_par	MSE	Full	coarse right occipito par	0.217759	0.641194	0.000945884	1.27986	0.259102	0.00553383	1.46465	0.227434	0.00632774	Age, Site
mse_fine_left_occipito_par	MSE	Full	fine left occipito par	1.03328	0.310457	0.00447244	0.0701562	0.791347	0.000304934	0.956376	0.329129	0.00414094	Age, Site
mse_mid_left_occipito_par	MSE	Full	mid left occipito par	0.119597	0.729788	0.000519719	1.52119	0.218699	0.0065704	0.168297	0.682012	0.000731191	Age, Site
mse_coarse_left_occipito_par	MSE	Full	coarse left occipito par	1.12149	0.290709	0.00485239	1.70039	0.193541	0.00733873	1.04389	0.307991	0.00451817	Age, Site
mse_fine_frontal	MSE	Full	fine frontal	0.671843	0.413258	0.00291255	0.100715	0.751261	0.0004377	0.0452368	0.831758	0.000196643	Age, Site
mse_mid_frontal	MSE	Full	mid frontal	2.08832	0.14979	0.00899796	0.0857954	0.769856	0.000372884	2.53442	0.112762	0.0108991	Age, Site
mse_coarse_frontal	MSE	Full	coarse frontal	7.537	0.00652209	0.0317298	0.307132	0.579984	0.00133358	5.03938	0.0257287	0.0214406	Age, Site
mse_fine_occipital	MSE	Full	fine occipital	1.19721	0.275024	0.00517831	0.0217222	0.882958	9.44354e-05	0.166627	0.683507	0.000723942	Age, Site
mse_mid_occipital	MSE	Full	mid occipital	0.21187	0.64574	0.000920327	1.62348	0.203894	0.00700912	0.147591	0.701203	0.000641287	Age, Site
mse_coarse_occipital	MSE	Full	coarse occipital	0.760599	0.384051	0.00329605	2.21551	0.138	0.00954073	0.432454	0.511445	0.00187671	Age, Site
mse_fine_central	MSE	Full	fine central	4.59006	0.0332084	0.0195663	0.00148445	0.9693	6.45407e-06	0.150603	0.698319	0.000654368	Age, Site
mse_mid_central	MSE	Full	mid central	0.113201	0.736835	0.000491938	1.05556	0.305308	0.00456845	1.2834	0.258448	0.00554902	Age, Site
mse_coarse_central	MSE	Full	coarse central	1.67188	0.197305	0.00721657	2.08694	0.149924	0.00899208	3.15942	0.0768115	0.0135505	Age, Site
mse_fine_left_lateral	MSE	Full	fine left lateral	1.85594	0.174427	0.0080047	0.00766809	0.930297	3.33384e-05	1.48963	0.223523	0.00643499	Age, Site
mse_mid_left_lateral	MSE	Full	mid left lateral	0.0094786	0.922527	4.12096e-05	0.891943	0.345942	0.00386303	0.199638	0.655433	0.000867239	Age, Site
mse_coarse_left_lateral	MSE	Full	coarse left lateral	1.90973	0.168333	0.00823482	1.3081	0.253927	0.00565524	1.71994	0.191008	0.00742251	Age, Site
mse_fine_right_lateral	MSE	Full	fine right lateral	1.89413	0.170075	0.00816809	0.607889	0.436385	0.00263603	0.802474	0.371291	0.00347689	Age, Site
mse_mid_right_lateral	MSE	Full	mid right lateral	0.00314557	0.955322	1.36762e-05	0.465677	0.49567	0.00202059	0.695874	0.405039	0.00301641	Age, Site
mse_coarse_right_lateral	MSE	Full	coarse right lateral	1.55389	0.21383	0.00671072	0.662319	0.416584	0.00287138	2.2839	0.132095	0.00983236	Age, Site
mse_fine_right_hemisphere	MSE	Full	fine right hemisphere	2.94127	0.0876899	0.0126266	0.404836	0.525235	0.00175706	0.562081	0.454189	0.00243787	Age, Site
mse_mid_right_hemisphere	MSE	Full	mid right hemisphere	0.100715	0.751262	0.000437698	0.326498	0.568287	0.00141754	1.13574	0.287672	0.00491374	Age, Site
mse_coarse_right_hemisphere	MSE	Full	coarse right hemisphere	3.17546	0.0760714	0.0136183	0.597715	0.440245	0.00259203	2.92859	0.0883714	0.0125729	Age, Site
mse_fine_left_hemisphere	MSE	Full	fine left hemisphere	1.62393	0.203831	0.00701105	0.0278438	0.867623	0.000121045	0.866277	0.352964	0.00375229	Age, Site
mse_mid_left_hemisphere	MSE	Full	mid left hemisphere	0.273487	0.601506	0.00118766	0.691883	0.406388	0.00299916	0.804341	0.370736	0.00348495	Age, Site
mse_coarse_left_hemisphere	MSE	Full	coarse left hemisphere	3.84804	0.0510106	0.0164553	1.00392	0.317416	0.00434591	2.70866	0.101171	0.0116397	Age, Site
mse_fine_global	MSE	Full	fine global	2.61403	0.107293	0.0112376	0.134396	0.714254	0.00058399	0.665775	0.415373	0.00288632	Age, Site
mse_mid_global	MSE	Full	mid global	0.111017	0.739293	0.00048245	0.579694	0.447212	0.00251407	1.03891	0.309147	0.00449667	Age, Site
mse_coarse_global	MSE	Full	coarse global	3.37946	0.0673034	0.0144805	0.952791	0.330035	0.00412548	2.96827	0.0862565	0.0127411	Age, Site
ispc_theta_right_frontal	ISPC	Full	theta right frontal	0.566465	0.452437	0.00245684	0.349348	0.555063	0.0015166	1.04676	0.307329	0.00453051	Age, Site
ispc_alpha_right_frontal	ISPC	Full	alpha right frontal	1.60589	0.206353	0.0069337	0.2785	0.598195	0.0012094	0.671691	0.413311	0.00291189	Age, Site
ispc_theta_left_frontal	ISPC	Full	theta left frontal	0.841133	0.360034	0.00364377	0.603398	0.438083	0.00261661	2.19766	0.139589	0.00946462	Age, Site
ispc_alpha_left_frontal	ISPC	Full	alpha left frontal	3.03328	0.0829099	0.0130165	0.728613	0.394221	0.00315788	1.91637	0.167599	0.00826319	Age, Site
ispc_theta_right_centroparietal	ISPC	Full	theta right centroparietal	1.03821	0.309309	0.00449366	0.00089901	0.976106	3.90872e-06	3.98578	0.0470648	0.0170343	Age, Site
ispc_alpha_right_centroparietal	ISPC	Full	alpha right centroparietal	1.75369	0.186728	0.00756706	0.00260312	0.959353	1.13178e-05	3.61476	0.0585189	0.0154732	Age, Site
ispc_theta_left_centroparietal	ISPC	Full	theta left centroparietal	1.38588	0.240319	0.00598947	0.0395587	0.842522	0.000171965	3.0905	0.0800808	0.0132588	Age, Site
ispc_alpha_left_centroparietal	ISPC	Full	alpha left centroparietal	2.50131	0.115126	0.0107583	0.0163761	0.898285	7.11954e-05	2.56761	0.110445	0.0110403	Age, Site
ispc_theta_right_occipito_par	ISPC	Full	theta right occipito par	0.460756	0.497953	0.00199928	0.389694	0.533079	0.00169146	6.27239	0.012957	0.0265473	Age, Site
ispc_alpha_right_occipito_par	ISPC	Full	alpha right occipito par	1.47456	0.225873	0.0063703	0.232956	0.6298	0.00101183	4.43432	0.0363077	0.018915	Age, Site
ispc_theta_left_occipito_par	ISPC	Full	theta left occipito par	2.06687	0.15189	0.00890634	0.576191	0.448586	0.00249892	6.12986	0.0140131	0.0259597	Age, Site
ispc_alpha_left_occipito_par	ISPC	Full	alpha left occipito par	3.71075	0.0552955	0.0158775	0.451344	0.502372	0.00195852	4.46043	0.0357675	0.0190243	Age, Site
ispc_theta_frontal	ISPC	Full	theta frontal	0.927234	0.336594	0.00401527	0.456008	0.500174	0.00197872	2.26958	0.133308	0.0097713	Age, Site
ispc_alpha_frontal	ISPC	Full	alpha frontal	2.58412	0.109312	0.0111105	0.47319	0.492217	0.00205312	2.18443	0.140781	0.00940817	Age, Site
ispc_theta_occipital	ISPC	Full	theta occipital	0.755569	0.385625	0.00327433	0.943374	0.332432	0.00408487	6.12486	0.0140517	0.0259391	Age, Site
ispc_alpha_occipital	ISPC	Full	alpha occipital	2.38875	0.123586	0.0102791	0.795486	0.373378	0.00344672	4.35687	0.0379611	0.0185908	Age, Site
ispc_theta_central	ISPC	Full	theta central	3.13173	0.0781074	0.0134333	0.264944	0.607238	0.00115061	8.34799	0.00423009	0.0350244	Age, Site
ispc_alpha_central	ISPC	Full	alpha central	4.79959	0.0294708	0.0204412	0.13329	0.71538	0.000579186	6.15949	0.0137864	0.0260819	Age, Site
ispc_theta_left_lateral	ISPC	Full	theta left lateral	3.75309	0.0539344	0.0160558	0.680383	0.41031	0.00294946	3.85484	0.0508077	0.0164839	Age, Site
ispc_alpha_left_lateral	ISPC	Full	alpha left lateral	5.71856	0.0175914	0.0242601	0.652549	0.420037	0.00282914	2.43518	0.120015	0.0104768	Age, Site
ispc_theta_right_lateral	ISPC	Full	theta right lateral	0.466829	0.495137	0.00202558	0.00218639	0.962746	9.50596e-06	2.06025	0.152544	0.00887807	Age, Site
ispc_alpha_right_lateral	ISPC	Full	alpha right lateral	1.25356	0.264042	0.00542071	0.00440498	0.947141	1.91517e-05	1.65007	0.200242	0.0071231	Age, Site
ispc_theta_right_hemisphere	ISPC	Full	theta right hemisphere	0.693253	0.405924	0.00300509	0.0601969	0.806404	0.000261657	3.77256	0.0533207	0.0161377	Age, Site
ispc_alpha_right_hemisphere	ISPC	Full	alpha right hemisphere	1.71997	0.191005	0.00742262	0.0217749	0.882817	9.46646e-05	3.02519	0.0833188	0.0129822	Age, Site
ispc_theta_left_hemisphere	ISPC	Full	theta left hemisphere	1.85267	0.174805	0.00799072	0.352696	0.553175	0.00153111	4.16743	0.0423497	0.0177968	Age, Site
ispc_alpha_left_hemisphere	ISPC	Full	alpha left hemisphere	3.76318	0.0536156	0.0160982	0.302473	0.58287	0.00131337	3.24004	0.0731691	0.0138915	Age, Site
ispc_theta_global	ISPC	Full	theta global	1.49146	0.22324	0.00644283	0.197932	0.656814	0.000859832	4.70173	0.0311582	0.0200328	Age, Site
ispc_alpha_global	ISPC	Full	alpha global	3.05944	0.0816031	0.0131273	0.130425	0.718323	0.000566745	3.66753	0.0567227	0.0156955	Age, Site
faa_f4minus_f3_alpha	FAA	Full	f4minus f3 alpha	3.24467	0.072966	0.013911	0.0232517	0.878938	0.000101084	0.137853	0.710766	0.000599004	Age, Site
abs_delta_right_frontal	Absolute	ADM	delta right frontal	0.0928248	0.761089	0.000692243	0.685397	0.409206	0.00508888	2.55546	0.112269	0.0187137	Age, Site
rel_delta_right_frontal	Relative	ADM	delta right frontal	1.21412	0.272494	0.00897921	0.0128642	0.909867	9.59925e-05	2.69573	0.102963	0.0197206	Age, Site
log_delta_right_frontal	Other	ADM	log delta right frontal	0.108625	0.74223	0.000809977	0.00096589	0.975253	7.20808e-06	1.11116	0.293728	0.00822401	Age, Site
abs_theta_right_frontal	Absolute	ADM	theta right frontal	0.147485	0.701559	0.00109942	0.806283	0.370832	0.00598105	2.1171	0.148001	0.0155535	Age, Site
rel_theta_right_frontal	Relative	ADM	theta right frontal	1.18682	0.277927	0.00877911	0.00194702	0.96487	1.45298e-05	2.07793	0.151776	0.0152702	Age, Site
log_theta_right_frontal	Other	ADM	log theta right frontal	0.156008	0.693487	0.00116288	0.00348629	0.953004	2.60164e-05	0.709537	0.401099	0.00526716	Age, Site
abs_alpha_right_frontal	Absolute	ADM	alpha right frontal	0.256148	0.613611	0.0019079	0.819516	0.366946	0.00607862	1.37686	0.242719	0.0101706	Age, Site
rel_alpha_right_frontal	Relative	ADM	alpha right frontal	1.17558	0.280204	0.00869671	0.0638294	0.80093	0.000476112	0.935622	0.335149	0.00693384	Age, Site
log_alpha_right_frontal	Other	ADM	log alpha right frontal	0.229398	0.632751	0.001709	0.00806211	0.928589	6.01614e-05	0.182791	0.669672	0.00136226	Age, Site
abs_beta_right_frontal	Absolute	ADM	beta right frontal	1.08776	0.298846	0.00805225	0.687085	0.408632	0.00510134	0.578893	0.448083	0.00430151	Age, Site
rel_beta_right_frontal	Relative	ADM	beta right frontal	0.267008	0.606197	0.00198864	0.00742072	0.931481	5.53754e-05	0.0224334	0.881165	0.000167385	Age, Site
log_beta_right_frontal	Other	ADM	log beta right frontal	0.875135	0.351221	0.00648848	3.49962e-05	0.995289	2.61166e-07	0.126651	0.72249	0.000944261	Age, Site
abs_gamma_l_right_frontal	Absolute	ADM	gamma l right frontal	4.89744	0.0285887	0.0352594	0.159424	0.690323	0.00118831	0.90275	0.343756	0.00669185	Age, Site
rel_gamma_l_right_frontal	Relative	ADM	gamma l right frontal	2.01795	0.157772	0.0148359	1.71642e-06	0.998957	1.28091e-08	1.08241	0.300032	0.00801299	Age, Site
log_gamma_l_right_frontal	Other	ADM	log gamma l right frontal	2.8603	0.0931152	0.0208994	0.034803	0.852291	0.000259657	0.948796	0.331781	0.00703079	Age, Site
abs_gamma_h_right_frontal	Absolute	ADM	gamma h right frontal	1.52432	0.219128	0.0112476	0.146478	0.70253	0.00109193	0.65559	0.419557	0.00486864	Age, Site
rel_gamma_h_right_frontal	Relative	ADM	gamma h right frontal	0.197869	0.657165	0.00147445	0.345479	0.557673	0.00257157	0.144258	0.704686	0.00107539	Age, Site
log_gamma_h_right_frontal	Other	ADM	log gamma h right frontal	0.196718	0.658099	0.00146589	0.231589	0.631133	0.0017253	0.11502	0.73503	0.000857625	Age, Site
abs_delta_left_frontal	Absolute	ADM	delta left frontal	1.39924	0.238945	0.0103342	0.747502	0.388813	0.00554743	0.454234	0.501492	0.00337835	Age, Site
rel_delta_left_frontal	Relative	ADM	delta left frontal	1.61968	0.20534	0.0119428	0.0060926	0.937901	4.54651e-05	2.32979	0.129276	0.0170894	Age, Site
log_delta_left_frontal	Other	ADM	log delta left frontal	0.175191	0.67621	0.00130568	0.0071145	0.932906	5.30905e-05	0.863023	0.354564	0.00639926	Age, Site
abs_theta_left_frontal	Absolute	ADM	theta left frontal	1.34154	0.248822	0.00991228	0.79304	0.374779	0.00588339	0.503041	0.479399	0.00373999	Age, Site
rel_theta_left_frontal	Relative	ADM	theta left frontal	1.81613	0.180049	0.013372	0.0749917	0.784625	0.000559326	1.74075	0.189294	0.0128241	Age, Site
log_theta_left_frontal	Other	ADM	log theta left frontal	0.149161	0.699951	0.00111191	0.0077057	0.930181	5.75019e-05	0.526065	0.469531	0.00391051	Age, Site
abs_alpha_left_frontal	Absolute	ADM	alpha left frontal	1.27511	0.260827	0.00942606	0.834087	0.362734	0.00618602	0.561853	0.454828	0.00417543	Age, Site
rel_alpha_left_frontal	Relative	ADM	alpha left frontal	2.15659	0.144303	0.0158391	0.266325	0.606658	0.00198356	0.800068	0.372677	0.00593522	Age, Site
log_alpha_left_frontal	Other	ADM	log alpha left frontal	0.105715	0.745584	0.000788294	0.00550253	0.940979	4.10619e-05	0.116615	0.73327	0.000869507	Age, Site
abs_beta_left_frontal	Absolute	ADM	beta left frontal	1.14209	0.287132	0.00845105	0.808673	0.370126	0.00599867	0.646425	0.422818	0.00480091	Age, Site
rel_beta_left_frontal	Relative	ADM	beta left frontal	0.993957	0.320574	0.00736298	0.0160929	0.899243	0.000120082	0.0378869	0.845965	0.000282658	Age, Site
log_beta_left_frontal	Other	ADM	log beta left frontal	0.0250477	0.874487	0.000186888	0.0673442	0.795642	0.000502316	0.154212	0.695167	0.00114951	Age, Site
abs_gamma_l_left_frontal	Absolute	ADM	gamma l left frontal	0.159685	0.690083	0.00119026	0.777136	0.379597	0.00576608	1.33741	0.249548	0.00988206	Age, Site
rel_gamma_l_left_frontal	Relative	ADM	gamma l left frontal	1.9188	0.16829	0.0141173	0.0229449	0.879828	0.000171201	1.2308	0.269239	0.00910145	Age, Site
log_gamma_l_left_frontal	Other	ADM	log gamma l left frontal	1.67851	0.19735	0.0123712	0.12429	0.724981	0.000926678	0.85362	0.357191	0.00632997	Age, Site
abs_gamma_h_left_frontal	Absolute	ADM	gamma h left frontal	0.24027	0.624813	0.00178985	0.291507	0.590153	0.0021707	1.14381	0.28677	0.00846369	Age, Site
rel_gamma_h_left_frontal	Relative	ADM	gamma h left frontal	0.0446696	0.832934	0.000333244	0.244074	0.622088	0.00181814	0.0570684	0.811556	0.000425702	Age, Site
log_gamma_h_left_frontal	Other	ADM	log gamma h left frontal	0.223177	0.637398	0.00166273	0.359092	0.550023	0.00267263	0.0268529	0.870081	0.000200355	Age, Site
abs_delta_right_centroparietal	Absolute	ADM	delta right centroparietal	0.761596	0.384391	0.00565143	0.350161	0.555019	0.00260633	0.600567	0.439727	0.00446184	Age, Site
rel_delta_right_centroparietal	Relative	ADM	delta right centroparietal	1.17345	0.280638	0.0086811	9.50315e-05	0.992237	7.0919e-07	3.04718	0.0831693	0.0222346	Age, Site
log_delta_right_centroparietal	Other	ADM	log delta right centroparietal	0.621926	0.431725	0.0046198	0.624435	0.4308	0.00463835	0.249137	0.618502	0.00185578	Age, Site
abs_theta_right_centroparietal	Absolute	ADM	theta right centroparietal	0.767252	0.382636	0.00569316	0.413935	0.521078	0.00307956	0.606498	0.437483	0.00450571	Age, Site
rel_theta_right_centroparietal	Relative	ADM	theta right centroparietal	1.06737	0.303401	0.00790249	0.0516007	0.820647	0.000384932	2.12282	0.147458	0.0155949	Age, Site
log_theta_right_centroparietal	Other	ADM	log theta right centroparietal	0.719022	0.397977	0.0053372	0.554995	0.457589	0.00412467	0.0815443	0.775656	0.000608169	Age, Site
abs_alpha_right_centroparietal	Absolute	ADM	alpha right centroparietal	0.807778	0.37039	0.00599207	0.415201	0.520443	0.00308894	0.554945	0.457609	0.0041243	Age, Site
rel_alpha_right_centroparietal	Relative	ADM	alpha right centroparietal	0.798161	0.373245	0.00592116	0.305264	0.581522	0.00227291	0.738738	0.391601	0.00548274	Age, Site
log_alpha_right_centroparietal	Other	ADM	log alpha right centroparietal	0.925447	0.337781	0.00685895	0.440007	0.508259	0.00327289	0.0114675	0.91488	8.55712e-05	Age, Site
abs_beta_right_centroparietal	Absolute	ADM	beta right centroparietal	1.0701	0.302787	0.00792254	0.103794	0.747826	0.00077398	0.21508	0.643567	0.00160251	Age, Site
rel_beta_right_centroparietal	Relative	ADM	beta right centroparietal	0.424746	0.515694	0.00315973	0.0766685	0.782291	0.000571826	0.178463	0.673375	0.00133004	Age, Site
log_beta_right_centroparietal	Other	ADM	log beta right centroparietal	1.49644	0.223367	0.0110441	0.727949	0.395071	0.0054031	0.671944	0.41383	0.00498949	Age, Site
abs_gamma_l_right_centroparietal	Absolute	ADM	gamma l right centroparietal	3.8021	0.0532764	0.027591	0.0276108	0.868277	0.000206009	0.172486	0.678576	0.00128556	Age, Site
rel_gamma_l_right_centroparietal	Relative	ADM	gamma l right centroparietal	1.17449	0.280427	0.00868867	0.00928023	0.923399	6.92506e-05	0.792867	0.374831	0.00588211	Age, Site
log_gamma_l_right_centroparietal	Other	ADM	log gamma l right centroparietal	3.22197	0.0749103	0.02348	0.591143	0.44333	0.00439214	1.18219	0.278862	0.00874519	Age, Site
abs_gamma_h_right_centroparietal	Absolute	ADM	gamma h right centroparietal	3.09936	0.0806046	0.0226067	1.36271	0.245142	0.0100671	0.35019	0.555003	0.00260654	Age, Site
rel_gamma_h_right_centroparietal	Relative	ADM	gamma h right centroparietal	0.0807662	0.7767	0.00060237	1.04257	0.309065	0.00772029	0.0160101	0.899501	0.000119464	Age, Site
log_gamma_h_right_centroparietal	Other	ADM	log gamma h right centroparietal	1.27198	0.261411	0.00940312	2.24036	0.136801	0.0164442	0.147624	0.701425	0.00110046	Age, Site
abs_delta_left_centroparietal	Absolute	ADM	delta left centroparietal	0.546832	0.460909	0.00406425	1.07667	0.301313	0.0079708	0.315342	0.575358	0.00234778	Age, Site
rel_delta_left_centroparietal	Relative	ADM	delta left centroparietal	0.892968	0.346375	0.00661983	0.0190035	0.890564	0.000141797	1.46172	0.228786	0.0107906	Age, Site
log_delta_left_centroparietal	Other	ADM	log delta left centroparietal	0.829584	0.364028	0.00615283	0.381816	0.537682	0.00284128	0.00905058	0.92435	6.75371e-05	Age, Site
abs_theta_left_centroparietal	Absolute	ADM	theta left centroparietal	0.381108	0.538059	0.00283602	1.08821	0.298747	0.00805555	0.181326	0.670919	0.00135135	Age, Site
rel_theta_left_centroparietal	Relative	ADM	theta left centroparietal	0.962951	0.328213	0.00713493	0.144532	0.704418	0.00107744	1.07064	0.302664	0.00792655	Age, Site
log_theta_left_centroparietal	Other	ADM	log theta left centroparietal	0.93147	0.33622	0.00690328	0.355777	0.551867	0.00264802	0.00912559	0.924038	6.80968e-05	Age, Site
abs_alpha_left_centroparietal	Absolute	ADM	alpha left centroparietal	0.162248	0.687737	0.00120935	1.14396	0.28674	0.00846475	0.026003	0.872136	0.000194014	Age, Site
rel_alpha_left_centroparietal	Relative	ADM	alpha left centroparietal	1.12171	0.291457	0.00830146	0.601161	0.439502	0.00446624	0.392055	0.532286	0.00291725	Age, Site
log_alpha_left_centroparietal	Other	ADM	log alpha left centroparietal	1.04808	0.307795	0.00776077	0.279977	0.597592	0.00208502	0.20543	0.651106	0.00153072	Age, Site
abs_beta_left_centroparietal	Absolute	ADM	beta left centroparietal	0.177298	0.67438	0.00132137	1.54433	0.216144	0.0113936	0.359061	0.55004	0.0026724	Age, Site
rel_beta_left_centroparietal	Relative	ADM	beta left centroparietal	0.572852	0.450457	0.00425681	0.370763	0.54362	0.00275925	0.240537	0.624621	0.00179183	Age, Site
log_beta_left_centroparietal	Other	ADM	log beta left centroparietal	1.87541	0.173147	0.0138024	0.504455	0.478783	0.00375047	1.27239	0.261334	0.00940616	Age, Site
abs_gamma_l_left_centroparietal	Absolute	ADM	gamma l left centroparietal	3.90291	0.0502571	0.0283019	0.171588	0.679367	0.00127887	1.96486	0.163306	0.0144513	Age, Site
rel_gamma_l_left_centroparietal	Relative	ADM	gamma l left centroparietal	0.922402	0.338575	0.00683654	0.00827499	0.927655	6.17498e-05	0.633522	0.427474	0.00470553	Age, Site
log_gamma_l_left_centroparietal	Other	ADM	log gamma l left centroparietal	3.39119	0.0677568	0.0246827	0.64918	0.421834	0.00482127	1.2998	0.256283	0.00960683	Age, Site
abs_gamma_h_left_centroparietal	Absolute	ADM	gamma h left centroparietal	2.95823	0.0877503	0.0215995	2.3491	0.127713	0.0172286	0.995982	0.320083	0.00737786	Age, Site
rel_gamma_h_left_centroparietal	Relative	ADM	gamma h left centroparietal	0.0527388	0.818714	0.000393418	1.54897	0.215459	0.0114274	0.185805	0.667124	0.00138469	Age, Site
log_gamma_h_left_centroparietal	Other	ADM	log gamma h left centroparietal	2.06657	0.152891	0.0151879	2.38131	0.125153	0.0174606	0.241697	0.623787	0.00180046	Age, Site
abs_delta_right_occipito_par	Absolute	ADM	delta right occipito par	1.88586	0.171963	0.0138783	0.631608	0.428172	0.00469138	0.954573	0.330319	0.00707329	Age, Site
rel_delta_right_occipito_par	Relative	ADM	delta right occipito par	0.689007	0.407979	0.00511554	0.344011	0.55851	0.00256067	3.11777	0.0797202	0.0227379	Age, Site
log_delta_right_occipito_par	Other	ADM	log delta right occipito par	0.366512	0.545935	0.00272771	0.0377893	0.846161	0.00028193	0.102121	0.749797	0.000761514	Age, Site
abs_theta_right_occipito_par	Absolute	ADM	theta right occipito par	1.88454	0.172113	0.0138687	0.632507	0.427844	0.00469802	0.948484	0.33186	0.00702849	Age, Site
rel_theta_right_occipito_par	Relative	ADM	theta right occipito par	0.762597	0.384079	0.00565881	0.219869	0.639901	0.00163813	2.33251	0.129055	0.017109	Age, Site
log_theta_right_occipito_par	Other	ADM	log theta right occipito par	0.443517	0.506575	0.00329891	0.0172087	0.895828	0.000128407	0.00433683	0.947592	3.23634e-05	Age, Site
abs_alpha_right_occipito_par	Absolute	ADM	alpha right occipito par	1.87311	0.173409	0.0137857	0.632093	0.427995	0.00469496	0.934179	0.335521	0.00692322	Age, Site
rel_alpha_right_occipito_par	Relative	ADM	alpha right occipito par	0.968896	0.32673	0.00717866	0.0573119	0.811162	0.000427518	1.14843	0.285804	0.00849755	Age, Site
log_alpha_right_occipito_par	Other	ADM	log alpha right occipito par	0.544334	0.461932	0.00404576	0.000271117	0.986887	2.02326e-06	0.108866	0.741954	0.000811776	Age, Site
abs_beta_right_occipito_par	Absolute	ADM	beta right occipito par	1.88378	0.172199	0.0138631	0.631153	0.428337	0.00468802	0.766408	0.382897	0.00568694	Age, Site
rel_beta_right_occipito_par	Relative	ADM	beta right occipito par	0.521451	0.471482	0.00387634	0.0182846	0.89264	0.000136434	0.0774719	0.781182	0.000577814	Age, Site
log_beta_right_occipito_par	Other	ADM	log beta right occipito par	1.24553	0.266406	0.00920938	0.000669849	0.97939	4.99884e-06	1.34054	0.248999	0.00990492	Age, Site
abs_gamma_l_right_occipito_par	Absolute	ADM	gamma l right occipito par	3.75379	0.0547916	0.02725	1.15814	0.283785	0.0085688	1.14954	0.285573	0.00850567	Age, Site
rel_gamma_l_right_occipito_par	Relative	ADM	gamma l right occipito par	1.09495	0.297262	0.00810501	0.470225	0.494069	0.00349687	1.0761	0.301439	0.00796666	Age, Site
log_gamma_l_right_occipito_par	Other	ADM	log gamma l right occipito par	2.50711	0.115691	0.0183662	0.0620503	0.803666	0.000462848	1.84178	0.177024	0.0135583	Age, Site
abs_gamma_h_right_occipito_par	Absolute	ADM	gamma h right occipito par	0.992281	0.320981	0.00735065	0.34363	0.558727	0.00255785	1.57525	0.211631	0.011619	Age, Site
rel_gamma_h_right_occipito_par	Relative	ADM	gamma h right occipito par	0.346607	0.557032	0.00257994	0.675315	0.412664	0.00501439	0.137436	0.711429	0.00102459	Age, Site
log_gamma_h_right_occipito_par	Other	ADM	log gamma h right occipito par	1.28917	0.258228	0.00952898	0.346198	0.557264	0.00257691	0.890406	0.347065	0.00660096	Age, Site
abs_delta_left_occipito_par	Absolute	ADM	delta left occipito par	0.738225	0.391765	0.00547896	3.29558	0.0717025	0.0240036	2.2369	0.137102	0.0164192	Age, Site
rel_delta_left_occipito_par	Relative	ADM	delta left occipito par	0.786914	0.376624	0.00583821	0.875977	0.35099	0.00649469	1.1294	0.289815	0.00835792	Age, Site
log_delta_left_occipito_par	Other	ADM	log delta left occipito par	0.97635	0.324882	0.00723349	0.684943	0.409361	0.00508552	0.0108626	0.917148	8.10576e-05	Age, Site
abs_theta_left_occipito_par	Absolute	ADM	theta left occipito par	0.570554	0.451365	0.00423981	2.91547	0.0900498	0.0212939	1.82038	0.179544	0.0134028	Age, Site
rel_theta_left_occipito_par	Relative	ADM	theta left occipito par	0.571762	0.450887	0.00424875	0.501911	0.479892	0.00373163	0.646027	0.42296	0.00479797	Age, Site
log_theta_left_occipito_par	Other	ADM	log theta left occipito par	1.26786	0.262182	0.00937293	0.588292	0.44443	0.00437105	0.0156761	0.90055	0.000116972	Age, Site
abs_alpha_left_occipito_par	Absolute	ADM	alpha left occipito par	0.37912	0.539119	0.00282127	2.40957	0.122954	0.0176642	1.29449	0.257253	0.00956792	Age, Site
rel_alpha_left_occipito_par	Relative	ADM	alpha left occipito par	0.257595	0.612611	0.00191866	0.051605	0.82064	0.000384964	0.111437	0.739036	0.000830925	Age, Site
log_alpha_left_occipito_par	Other	ADM	log alpha left occipito par	1.72839	0.190863	0.0127342	0.35442	0.552626	0.00263795	0.257927	0.612383	0.00192113	Age, Site
abs_beta_left_occipito_par	Absolute	ADM	beta left occipito par	0.071422	0.789688	0.000532716	2.00239	0.159372	0.0147232	0.607635	0.437054	0.00451412	Age, Site
rel_beta_left_occipito_par	Relative	ADM	beta left occipito par	0.181662	0.670633	0.00135385	0.00310973	0.955612	2.32064e-05	0.0176353	0.894552	0.00013159	Age, Site
log_beta_left_occipito_par	Other	ADM	log beta left occipito par	2.10176	0.149466	0.0154426	0.193316	0.660879	0.00144058	0.676814	0.412148	0.00502547	Age, Site
abs_gamma_l_left_occipito_par	Absolute	ADM	gamma l left occipito par	2.6581	0.105372	0.0194508	0.963043	0.32819	0.00713561	0.32082	0.572063	0.00238846	Age, Site
rel_gamma_l_left_occipito_par	Relative	ADM	gamma l left occipito par	0.735792	0.392544	0.005461	0.585497	0.445511	0.00435037	0.470134	0.49411	0.00349619	Age, Site
log_gamma_l_left_occipito_par	Other	ADM	log gamma l left occipito par	2.60957	0.108572	0.0191024	0.000784153	0.977702	5.85185e-06	0.672415	0.413667	0.00499297	Age, Site
abs_gamma_h_left_occipito_par	Absolute	ADM	gamma h left occipito par	0.941377	0.333672	0.0069762	0.595415	0.441691	0.00442374	0.282232	0.596122	0.00210178	Age, Site
rel_gamma_h_left_occipito_par	Relative	ADM	gamma h left occipito par	0.407141	0.524513	0.00302916	0.739308	0.391418	0.00548695	0.292718	0.589382	0.0021797	Age, Site
log_gamma_h_left_occipito_par	Other	ADM	log gamma h left occipito par	1.24675	0.266173	0.00921832	0.880103	0.349861	0.00652508	0.0144055	0.904645	0.000107492	Age, Site
abs_delta_frontal	Absolute	ADM	delta frontal	1.13214	0.289233	0.008378	0.0550001	0.814938	0.00041028	3.01971	0.0845557	0.0220385	Age, Site
rel_delta_frontal	Relative	ADM	delta frontal	1.44808	0.230958	0.010691	0.000123439	0.991152	9.21183e-07	2.8712	0.0925005	0.0209774	Age, Site
log_delta_frontal	Other	ADM	log delta frontal	0.000563637	0.981094	4.20623e-06	2.77816e-05	0.995802	2.07325e-07	1.55563	0.214482	0.0114759	Age, Site
abs_theta_frontal	Absolute	ADM	theta frontal	0.895253	0.345761	0.00663665	0.00697967	0.933543	5.20843e-05	2.35978	0.126857	0.0173056	Age, Site
rel_theta_frontal	Relative	ADM	theta frontal	1.36809	0.244216	0.0101064	0.0445381	0.833176	0.000332263	2.14726	0.145167	0.0157716	Age, Site
log_theta_frontal	Other	ADM	log theta frontal	0.00388153	0.950415	2.89658e-05	0.00121399	0.972257	9.05952e-06	1.02066	0.314184	0.00755927	Age, Site
abs_alpha_frontal	Absolute	ADM	alpha frontal	0.513097	0.475048	0.00381447	0.00105627	0.974121	7.88255e-06	1.35949	0.245698	0.0100435	Age, Site
rel_alpha_frontal	Relative	ADM	alpha frontal	1.28356	0.259261	0.00948793	0.194378	0.660008	0.00144848	0.979369	0.324138	0.00725569	Age, Site
log_alpha_frontal	Other	ADM	log alpha frontal	0.0310284	0.860443	0.000231502	0.00196095	0.964745	1.46337e-05	0.317988	0.573762	0.00236743	Age, Site
abs_beta_frontal	Absolute	ADM	beta frontal	0.120928	0.728576	0.000901635	0.0249777	0.874661	0.000186366	0.249099	0.618529	0.0018555	Age, Site
rel_beta_frontal	Relative	ADM	beta frontal	0.404514	0.525852	0.00300968	0.00229894	0.96183	1.7156e-05	0.00625948	0.937058	4.67104e-05	Age, Site
log_beta_frontal	Other	ADM	log beta frontal	0.457016	0.500187	0.00339898	0.0549731	0.814983	0.000410079	0.0322749	0.857697	0.0002408	Age, Site
abs_gamma_l_frontal	Absolute	ADM	gamma l frontal	3.51272	0.0630767	0.0255447	0.0270557	0.869596	0.000201867	1.16733	0.281891	0.0086362	Age, Site
rel_gamma_l_frontal	Relative	ADM	gamma l frontal	2.00304	0.159304	0.0147279	0.00241336	0.960892	1.80098e-05	1.22414	0.270532	0.00905269	Age, Site
log_gamma_l_frontal	Other	ADM	log gamma l frontal	2.43279	0.12118	0.0178314	0.108631	0.742223	0.000810021	0.782466	0.377972	0.0058054	Age, Site
abs_gamma_h_frontal	Absolute	ADM	gamma h frontal	1.32176	0.252325	0.00976751	0.54101	0.4633	0.00402115	0.739284	0.391426	0.00548677	Age, Site
rel_gamma_h_frontal	Relative	ADM	gamma h frontal	0.0937389	0.759952	0.000699055	0.338239	0.561825	0.00251782	0.124935	0.724298	0.000931481	Age, Site
log_gamma_h_frontal	Other	ADM	log gamma h frontal	0.120511	0.729025	0.000898529	0.483377	0.4881	0.00359433	0.0412674	0.839331	0.000307871	Age, Site
abs_delta_occipital	Absolute	ADM	delta occipital	0.0134143	0.907968	0.000100097	0.388633	0.534079	0.00289186	0.988367	0.321934	0.00732187	Age, Site
rel_delta_occipital	Relative	ADM	delta occipital	1.49697	0.223286	0.011048	0.843885	0.359938	0.00625824	1.27534	0.260785	0.00942772	Age, Site
log_delta_occipital	Other	ADM	log delta occipital	0.229624	0.632584	0.00171068	0.0171283	0.89607	0.000127807	0.0518193	0.820274	0.000386562	Age, Site
abs_theta_occipital	Absolute	ADM	theta occipital	0.000584475	0.980748	4.36173e-06	0.243341	0.622611	0.00181269	0.425079	0.51553	0.0031622	Age, Site
rel_theta_occipital	Relative	ADM	theta occipital	1.33318	0.250295	0.00985109	0.622636	0.431463	0.00462505	0.748442	0.388516	0.00555436	Age, Site
log_theta_occipital	Other	ADM	log theta occipital	0.335225	0.56357	0.00249544	0.0048085	0.94482	3.58831e-05	0.246095	0.620651	0.00183316	Age, Site
abs_alpha_occipital	Absolute	ADM	alpha occipital	0.00265562	0.958978	1.98177e-05	0.0776272	0.780969	0.000578972	9.74519e-05	0.992138	7.27252e-07	Age, Site
rel_alpha_occipital	Relative	ADM	alpha occipital	1.00439	0.318057	0.00743967	0.286571	0.593314	0.00213402	0.18304	0.669461	0.00136411	Age, Site
log_alpha_occipital	Other	ADM	log alpha occipital	0.523656	0.470548	0.00389267	0.00492938	0.944132	3.67851e-05	0.791938	0.37511	0.00587526	Age, Site
abs_beta_occipital	Absolute	ADM	beta occipital	0.322562	0.571023	0.0024014	0.0188322	0.891055	0.000140519	0.990055	0.321522	0.00733428	Age, Site
rel_beta_occipital	Relative	ADM	beta occipital	0.319207	0.573029	0.00237648	0.15627	0.693242	0.00116484	0.0820909	0.774926	0.000612244	Age, Site
log_beta_occipital	Other	ADM	log beta occipital	1.27767	0.260352	0.0094448	0.061693	0.80422	0.000460183	1.73305	0.19027	0.012768	Age, Site
abs_gamma_l_occipital	Absolute	ADM	gamma l occipital	2.55447	0.112338	0.0187066	3.00968	0.0850677	0.0219669	0.722817	0.396738	0.00536522	Age, Site
rel_gamma_l_occipital	Relative	ADM	gamma l occipital	1.11599	0.292685	0.00825948	0.765938	0.383043	0.00568347	0.343875	0.558588	0.00255966	Age, Site
log_gamma_l_occipital	Other	ADM	log gamma l occipital	2.52397	0.114485	0.0184874	0.355814	0.551847	0.00264829	1.23382	0.268654	0.00912364	Age, Site
abs_gamma_h_occipital	Absolute	ADM	gamma h occipital	1.05995	0.305082	0.00784797	0.0156567	0.900611	0.000116827	1.47884	0.226094	0.0109157	Age, Site
rel_gamma_h_occipital	Relative	ADM	gamma h occipital	0.226575	0.634851	0.001688	0.529809	0.467957	0.00393823	0.184185	0.668491	0.00137262	Age, Site
log_gamma_h_occipital	Other	ADM	log gamma h occipital	1.49364	0.223798	0.0110237	0.0206151	0.886048	0.000153821	0.531159	0.467392	0.00394822	Age, Site
abs_delta_central	Absolute	ADM	delta central	0.48011	0.489572	0.00357012	0.00459412	0.946062	3.42833e-05	3.83831e-06	0.99844	2.86441e-08	Age, Site
rel_delta_central	Relative	ADM	delta central	1.34301	0.248565	0.00992299	0.035151	0.851563	0.000262252	1.96276	0.16353	0.014436	Age, Site
log_delta_central	Other	ADM	log delta central	0.162388	0.687609	0.00121039	0.0706053	0.790866	0.000526628	0.0312725	0.859901	0.000233322	Age, Site
abs_theta_central	Absolute	ADM	theta central	0.322617	0.57099	0.0024018	0.0200859	0.88751	0.000149872	0.0428651	0.836294	0.000319786	Age, Site
rel_theta_central	Relative	ADM	theta central	1.24738	0.266053	0.00922292	0.104323	0.747205	0.000777926	1.16576	0.282213	0.0086247	Age, Site
log_theta_central	Other	ADM	log theta central	0.254013	0.615091	0.00189203	0.0830693	0.773626	0.000619536	0.0160885	0.899257	0.000120049	Age, Site
abs_alpha_central	Absolute	ADM	alpha central	0.1291	0.719933	0.000962502	0.0347242	0.852456	0.000259069	0.279176	0.598116	0.00207907	Age, Site
rel_alpha_central	Relative	ADM	alpha central	1.02668	0.312767	0.0076035	0.208925	0.648351	0.00155672	0.252927	0.615847	0.00188396	Age, Site
log_alpha_central	Other	ADM	log alpha central	0.401002	0.527652	0.00298362	0.0892614	0.765581	0.000665686	0.388863	0.533958	0.00289357	Age, Site
abs_beta_central	Absolute	ADM	beta central	0.372255	0.542811	0.00277033	0.00269628	0.958665	2.01211e-05	1.26672	0.262395	0.00936461	Age, Site
rel_beta_central	Relative	ADM	beta central	0.383474	0.536801	0.00285358	0.00381283	0.950855	2.84531e-05	0.137901	0.710963	0.00102805	Age, Site
log_beta_central	Other	ADM	log beta central	1.14498	0.286525	0.00847226	4.80128e-05	0.994482	3.58305e-07	1.65353	0.200697	0.0121894	Age, Site
abs_gamma_l_central	Absolute	ADM	gamma l central	3.61593	0.0593756	0.0262755	0.839416	0.36121	0.0062253	1.63098	0.203777	0.0120251	Age, Site
rel_gamma_l_central	Relative	ADM	gamma l central	1.31933	0.252758	0.00974977	0.00478092	0.944978	3.56773e-05	0.380383	0.538445	0.00283064	Age, Site
log_gamma_l_central	Other	ADM	log gamma l central	2.65933	0.105292	0.0194596	0.0271019	0.869486	0.000202212	1.30725	0.254932	0.00966132	Age, Site
abs_gamma_h_central	Absolute	ADM	gamma h central	1.93592	0.166418	0.0142414	0.246053	0.620681	0.00183285	1.19167	0.276951	0.00881468	Age, Site
rel_gamma_h_central	Relative	ADM	gamma h central	0.230722	0.631772	0.00171885	0.936223	0.334994	0.00693826	0.0119306	0.913186	8.90263e-05	Age, Site
log_gamma_h_central	Other	ADM	log gamma h central	0.906002	0.342891	0.0067158	0.5763	0.4491	0.00428233	0.466194	0.495922	0.003467	Age, Site
abs_delta_left_lateral	Absolute	ADM	delta left lateral	1.56285	0.213427	0.0115286	0.617841	0.433238	0.00458959	0.456451	0.500452	0.00339478	Age, Site
rel_delta_left_lateral	Relative	ADM	delta left lateral	2.11134	0.148549	0.0155118	0.140721	0.708158	0.00104906	1.81377	0.18033	0.0133548	Age, Site
log_delta_left_lateral	Other	ADM	log delta left lateral	0.000314223	0.985884	2.34494e-06	0.967538	0.327068	0.00716867	0.122694	0.726681	0.000914788	Age, Site
abs_theta_left_lateral	Absolute	ADM	theta left lateral	1.51533	0.220484	0.011182	0.652275	0.420732	0.00484414	0.476637	0.491143	0.00354439	Age, Site
rel_theta_left_lateral	Relative	ADM	theta left lateral	2.32289	0.12984	0.0170396	0.0140696	0.905758	0.000104986	1.29214	0.257683	0.00955073	Age, Site
log_theta_left_lateral	Other	ADM	log theta left lateral	0.000656793	0.979592	4.90141e-06	0.93012	0.336569	0.00689335	0.0326562	0.856868	0.000243643	Age, Site
abs_alpha_left_lateral	Absolute	ADM	alpha left lateral	1.44021	0.232223	0.0106335	0.726001	0.395703	0.00538872	0.521446	0.471484	0.0038763	Age, Site
rel_alpha_left_lateral	Relative	ADM	alpha left lateral	2.38455	0.124899	0.017484	0.0852119	0.770806	0.000635505	0.456251	0.500545	0.0033933	Age, Site
log_alpha_left_lateral	Other	ADM	log alpha left lateral	0.00418514	0.948515	3.12314e-05	0.810497	0.369589	0.00601212	0.0153706	0.901518	0.000114692	Age, Site
abs_beta_left_lateral	Absolute	ADM	beta left lateral	1.37575	0.242906	0.0101625	0.766247	0.382947	0.00568575	0.511801	0.475605	0.00380488	Age, Site
rel_beta_left_lateral	Relative	ADM	beta left lateral	1.19048	0.27719	0.00880596	0.0203141	0.886878	0.000151574	0.29627	0.587135	0.0022061	Age, Site
log_beta_left_lateral	Other	ADM	log beta left lateral	0.164857	0.685371	0.00122876	0.886059	0.348241	0.00656894	0.485508	0.487145	0.00361011	Age, Site
abs_gamma_l_left_lateral	Absolute	ADM	gamma l left lateral	0.749439	0.388201	0.00556172	0.90174	0.344025	0.00668442	0.355023	0.552288	0.00264243	Age, Site
rel_gamma_l_left_lateral	Relative	ADM	gamma l left lateral	1.06098	0.304847	0.00785556	0.0505825	0.822395	0.000377339	0.687987	0.408325	0.00510801	Age, Site
log_gamma_l_left_lateral	Other	ADM	log gamma l left lateral	1.48863	0.224572	0.0109871	0.61306	0.435019	0.00455424	0.768748	0.382174	0.0057042	Age, Site
abs_gamma_h_left_lateral	Absolute	ADM	gamma h left lateral	0.731598	0.393892	0.00543004	1.4743	0.226804	0.0108825	0.669814	0.41457	0.00497375	Age, Site
rel_gamma_h_left_lateral	Relative	ADM	gamma h left lateral	0.168657	0.681964	0.00125706	0.6138	0.434743	0.00455971	0.0285319	0.866119	0.000212879	Age, Site
log_gamma_h_left_lateral	Other	ADM	log gamma h left lateral	0.978138	0.324441	0.00724664	1.9082	0.169463	0.0140403	0.0492378	0.824733	0.000367311	Age, Site
abs_delta_right_lateral	Absolute	ADM	delta right lateral	2.14651	0.145236	0.0157662	0.854926	0.356825	0.0063396	1.205	0.274293	0.0089124	Age, Site
rel_delta_right_lateral	Relative	ADM	delta right lateral	1.00601	0.317668	0.00745162	0.0808625	0.776571	0.000603087	3.56136	0.0613023	0.0258893	Age, Site
log_delta_right_lateral	Other	ADM	log delta right lateral	0.490524	0.484908	0.00364727	0.136183	0.712688	0.00101526	0.275507	0.600529	0.0020518	Age, Site
abs_theta_right_lateral	Absolute	ADM	theta right lateral	2.20578	0.139843	0.0161945	0.910495	0.341701	0.00674888	1.25872	0.263899	0.00930605	Age, Site
rel_theta_right_lateral	Relative	ADM	theta right lateral	0.952662	0.330801	0.00705923	0.00829636	0.927562	6.19093e-05	2.7131	0.10187	0.0198452	Age, Site
log_theta_right_lateral	Other	ADM	log theta right lateral	0.598967	0.440336	0.00445001	0.0904068	0.764127	0.000674223	0.112692	0.737624	0.000840282	Age, Site
abs_alpha_right_lateral	Absolute	ADM	alpha right lateral	2.3211	0.129986	0.0170267	1.02784	0.312493	0.00761206	1.37554	0.242942	0.010161	Age, Site
rel_alpha_right_lateral	Relative	ADM	alpha right lateral	0.919169	0.33942	0.00681274	0.0652364	0.798795	0.000486602	1.14407	0.286717	0.00846554	Age, Site
log_alpha_right_lateral	Other	ADM	log alpha right lateral	0.777132	0.379598	0.00576605	0.027452	0.868654	0.000204823	5.8582e-05	0.993905	4.37179e-07	Age, Site
abs_beta_right_lateral	Absolute	ADM	beta right lateral	2.61396	0.108279	0.0191339	1.2466	0.266201	0.00921725	1.50773	0.221639	0.0111265	Age, Site
rel_beta_right_lateral	Relative	ADM	beta right lateral	0.460197	0.498702	0.00342255	0.0451383	0.832073	0.00033674	0.334772	0.563834	0.00249207	Age, Site
log_beta_right_lateral	Other	ADM	log beta right lateral	1.3939	0.239839	0.0102951	0.033425	0.855212	0.000249378	0.659447	0.418196	0.00489714	Age, Site
abs_gamma_l_right_lateral	Absolute	ADM	gamma l right lateral	3.85256	0.0517415	0.027947	0.298638	0.585646	0.00222368	0.0324953	0.857217	0.000242443	Age, Site
rel_gamma_l_right_lateral	Relative	ADM	gamma l right lateral	0.783091	0.377783	0.00581001	0.0261088	0.871878	0.000194804	0.884874	0.348563	0.00656022	Age, Site
log_gamma_l_right_lateral	Other	ADM	log gamma l right lateral	2.33917	0.128514	0.017157	0.0770469	0.781768	0.000574646	1.26992	0.261795	0.00938808	Age, Site
abs_gamma_h_right_lateral	Absolute	ADM	gamma h right lateral	2.40466	0.123333	0.0176289	0.293472	0.588904	0.0021853	0.25325	0.615622	0.00188636	Age, Site
rel_gamma_h_right_lateral	Relative	ADM	gamma h right lateral	0.00520499	0.942594	3.88417e-05	0.618155	0.433122	0.00459192	0.0222613	0.881618	0.000166101	Age, Site
log_gamma_h_right_lateral	Other	ADM	log gamma h right lateral	1.20499	0.274295	0.00891233	0.381156	0.538033	0.00283638	0.350396	0.554886	0.00260808	Age, Site
abs_delta_right_hemisphere	Absolute	ADM	delta right hemisphere	2.13297	0.146502	0.0156683	0.75779	0.385578	0.00562335	1.23122	0.269157	0.00910458	Age, Site
rel_delta_right_hemisphere	Relative	ADM	delta right hemisphere	1.14226	0.287098	0.00845224	0.061212	0.804969	0.000456598	3.46471	0.0648826	0.0252043	Age, Site
log_delta_right_hemisphere	Other	ADM	log delta right hemisphere	0.419869	0.518111	0.00312357	0.233588	0.629665	0.00174016	0.475631	0.491601	0.00353693	Age, Site
abs_theta_right_hemisphere	Absolute	ADM	theta right hemisphere	2.20208	0.140173	0.0161678	0.803047	0.371791	0.00595719	1.26593	0.262544	0.0093588	Age, Site
rel_theta_right_hemisphere	Relative	ADM	theta right hemisphere	1.11858	0.292127	0.00827851	0.00653218	0.935704	4.87453e-05	2.58242	0.110411	0.0189074	Age, Site
log_theta_right_hemisphere	Other	ADM	log theta right hemisphere	0.514902	0.474274	0.00382784	0.190181	0.663468	0.00141725	0.191885	0.662057	0.00142993	Age, Site
abs_alpha_right_hemisphere	Absolute	ADM	alpha right hemisphere	2.34528	0.128021	0.017201	0.872201	0.352027	0.00646687	1.32933	0.250976	0.00982296	Age, Site
rel_alpha_right_hemisphere	Relative	ADM	alpha right hemisphere	1.065	0.303937	0.00788508	0.0358339	0.850145	0.000267346	1.09294	0.297704	0.00809025	Age, Site
log_alpha_right_hemisphere	Other	ADM	log alpha right hemisphere	0.664689	0.416356	0.00493588	0.1231	0.726248	0.000917811	4.0851e-05	0.99491	3.04858e-07	Age, Site
abs_beta_right_hemisphere	Absolute	ADM	beta right hemisphere	2.92203	0.0896927	0.0213408	0.799917	0.372722	0.00593411	1.09489	0.297275	0.00810456	Age, Site
rel_beta_right_hemisphere	Relative	ADM	beta right hemisphere	0.500139	0.480667	0.0037185	0.00646238	0.936048	4.82244e-05	0.0923776	0.761647	0.00068891	Age, Site
log_beta_right_hemisphere	Other	ADM	log beta right hemisphere	1.31794	0.253007	0.00973958	0.178216	0.673587	0.0013282	0.712018	0.400279	0.00528548	Age, Site
abs_gamma_l_right_hemisphere	Absolute	ADM	gamma l right hemisphere	5.2448	0.0235746	0.037666	0.433871	0.511226	0.00322739	0.977685	0.324553	0.00724331	Age, Site
rel_gamma_l_right_hemisphere	Relative	ADM	gamma l right hemisphere	1.41213	0.236805	0.0104284	0.089327	0.765497	0.000666175	1.03412	0.311026	0.0076582	Age, Site
log_gamma_l_right_hemisphere	Other	ADM	log gamma l right hemisphere	2.8623	0.0930019	0.0209137	0.0846945	0.771484	0.000631649	1.35785	0.24598	0.0100316	Age, Site
abs_gamma_h_right_hemisphere	Absolute	ADM	gamma h right hemisphere	2.0768	0.151887	0.0152619	0.789613	0.375809	0.00585812	0.935181	0.335262	0.0069306	Age, Site
rel_gamma_h_right_hemisphere	Relative	ADM	gamma h right hemisphere	0.162253	0.687733	0.00120938	0.734115	0.393082	0.00544862	1.0521e-05	0.997417	7.85148e-08	Age, Site
log_gamma_h_right_hemisphere	Other	ADM	log gamma h right hemisphere	0.985944	0.322525	0.00730405	0.970872	0.326239	0.0071932	0.388628	0.534081	0.00289182	Age, Site
abs_delta_left_hemisphere	Absolute	ADM	delta left hemisphere	1.66175	0.199588	0.0122492	0.690648	0.407422	0.00512766	0.552731	0.458505	0.00410791	Age, Site
rel_delta_left_hemisphere	Relative	ADM	delta left hemisphere	1.41432	0.236444	0.0104444	0.0668916	0.796314	0.000498942	1.90427	0.169899	0.0140119	Age, Site
log_delta_left_hemisphere	Other	ADM	log delta left hemisphere	0.172143	0.678878	0.001283	0.4172	0.519442	0.00310377	0.197667	0.657328	0.00147295	Age, Site
abs_theta_left_hemisphere	Absolute	ADM	theta left hemisphere	1.57593	0.211532	0.011624	0.704899	0.402638	0.00523292	0.545872	0.461301	0.00405714	Age, Site
rel_theta_left_hemisphere	Relative	ADM	theta left hemisphere	1.42866	0.234095	0.0105492	0.000800006	0.977477	5.97016e-06	1.32848	0.251128	0.00981672	Age, Site
log_theta_left_hemisphere	Other	ADM	log theta left hemisphere	0.233154	0.629983	0.00173694	0.381947	0.537612	0.00284225	0.0530674	0.818161	0.000395869	Age, Site
abs_alpha_left_hemisphere	Absolute	ADM	alpha left hemisphere	1.45931	0.229167	0.0107731	0.758532	0.385346	0.00562882	0.558056	0.456353	0.00414732	Age, Site
rel_alpha_left_hemisphere	Relative	ADM	alpha left hemisphere	1.38496	0.241345	0.0102298	0.120644	0.728882	0.000899519	0.467451	0.495343	0.00347631	Age, Site
log_alpha_left_hemisphere	Other	ADM	log alpha left hemisphere	0.338423	0.561719	0.00251918	0.292765	0.589353	0.00218005	0.023475	0.878459	0.000175156	Age, Site
abs_beta_left_hemisphere	Absolute	ADM	beta left hemisphere	1.31216	0.254045	0.0096973	0.807337	0.37052	0.00598882	0.501241	0.480185	0.00372667	Age, Site
rel_beta_left_hemisphere	Relative	ADM	beta left hemisphere	0.661812	0.417364	0.00491462	0.0275517	0.868417	0.000205567	0.0877719	0.767488	0.000654586	Age, Site
log_beta_left_hemisphere	Other	ADM	log beta left hemisphere	0.901426	0.344109	0.00668211	0.411262	0.522425	0.00305973	0.56718	0.452703	0.00421485	Age, Site
abs_gamma_l_left_hemisphere	Absolute	ADM	gamma l left hemisphere	0.0363117	0.849162	0.00027091	0.365209	0.546649	0.00271803	0.0583245	0.809533	0.000435068	Age, Site
rel_gamma_l_left_hemisphere	Relative	ADM	gamma l left hemisphere	1.21695	0.271937	0.00899999	0.0518835	0.820165	0.00038704	0.763099	0.383923	0.00566252	Age, Site
log_gamma_l_left_hemisphere	Other	ADM	log gamma l left hemisphere	2.44958	0.119915	0.0179523	0.237286	0.626969	0.00176766	0.858771	0.355749	0.00636793	Age, Site
abs_gamma_h_left_hemisphere	Absolute	ADM	gamma h left hemisphere	0.258477	0.612004	0.00192522	1.79519	0.182563	0.0132198	0.33347	0.564592	0.0024824	Age, Site
rel_gamma_h_left_hemisphere	Relative	ADM	gamma h left hemisphere	0.0192627	0.889824	0.000143731	0.809151	0.369985	0.0060022	0.0574305	0.81097	0.000428402	Age, Site
log_gamma_h_left_hemisphere	Other	ADM	log gamma h left hemisphere	1.14538	0.286443	0.00847514	1.51885	0.219951	0.0112077	0.0591114	0.808278	0.000440935	Age, Site
asym_inter_delta	Other	ADM	asym inter delta	0.469696	0.494311	0.00349295	0.285128	0.594244	0.00212331	0.405781	0.525206	0.00301907	Age, Site
asym_rc_l_delta	Other	ADM	asym rc l delta	1.07033	0.302734	0.00792426	0.473398	0.492617	0.00352038	0.0262274	0.87159	0.000195689	Age, Site
asym_rc_r_delta	Other	ADM	asym rc r delta	0.0661092	0.797483	0.000493109	0.169393	0.68131	0.00126253	0.00860061	0.926249	6.41795e-05	Age, Site
asym_ml_l_delta	Other	ADM	asym ml l delta	1.17844	0.279622	0.00871769	0.741544	0.390705	0.00550346	0.0019852	0.964528	1.48147e-05	Age, Site
asym_ml_r_delta	Other	ADM	asym ml r delta	0.48674	0.486594	0.00361924	0.0848649	0.77126	0.000632919	0.641582	0.424556	0.00476511	Age, Site
asym_inter_theta	Other	ADM	asym inter theta	0.347029	0.556791	0.00258308	0.388526	0.534135	0.00289107	0.477489	0.490757	0.0035507	Age, Site
asym_rc_l_theta	Other	ADM	asym rc l theta	1.44073	0.232139	0.0106374	0.60129	0.439453	0.00446719	0.0188292	0.891063	0.000140497	Age, Site
asym_rc_r_theta	Other	ADM	asym rc r theta	0.104794	0.746656	0.000781433	0.129286	0.71974	0.000963891	0.0195045	0.889139	0.000145535	Age, Site
asym_ml_l_theta	Other	ADM	asym ml l theta	1.47497	0.226699	0.0108874	0.785159	0.377156	0.00582526	0.0183004	0.892594	0.000136551	Age, Site
asym_ml_r_theta	Other	ADM	asym ml r theta	0.471809	0.493343	0.00350861	0.145429	0.703547	0.00108411	0.515066	0.474203	0.00382906	Age, Site
asym_inter_alpha	Other	ADM	asym inter alpha	0.127791	0.721296	0.000952753	0.473623	0.492515	0.00352205	0.563607	0.454127	0.0041884	Age, Site
asym_rc_l_alpha	Other	ADM	asym rc l alpha	2.24056	0.136784	0.0164456	0.639993	0.425129	0.00475336	0.00886186	0.925141	6.61289e-05	Age, Site
asym_rc_r_alpha	Other	ADM	asym rc r alpha	0.241607	0.623852	0.00179979	0.0778775	0.780625	0.000580838	0.0153436	0.901604	0.000114491	Age, Site
asym_ml_l_alpha	Other	ADM	asym ml l alpha	1.65504	0.200492	0.0122004	0.804411	0.371386	0.00596725	0.085935	0.769864	0.000640895	Age, Site
asym_ml_r_alpha	Other	ADM	asym ml r alpha	0.429012	0.513597	0.00319136	0.358424	0.550393	0.00266767	0.293458	0.588913	0.0021852	Age, Site
asym_inter_beta	Other	ADM	asym inter beta	0.00405186	0.94934	3.02368e-05	0.566129	0.453121	0.00420707	2.18858	0.141384	0.0160702	Age, Site
asym_rc_l_beta	Other	ADM	asym rc l beta	2.74509	0.0998932	0.0200745	0.410468	0.522826	0.00305384	0.0246992	0.875355	0.000184289	Age, Site
asym_rc_r_beta	Other	ADM	asym rc r beta	0.393961	0.531293	0.00293139	0.0231138	0.87939	0.000172461	0.00339517	0.953622	2.53364e-05	Age, Site
asym_ml_l_beta	Other	ADM	asym ml l beta	1.92799	0.167283	0.0141839	0.311092	0.577942	0.0023162	0.0201776	0.887256	0.000150556	Age, Site
asym_ml_r_beta	Other	ADM	asym ml r beta	0.184931	0.66786	0.00137818	1.4939	0.223758	0.0110256	0.279014	0.598222	0.00207786	Age, Site
asym_inter_gamma_l	Other	ADM	asym inter gamma l	0.00221749	0.962511	1.65481e-05	0.591608	0.443151	0.00439558	2.1701	0.143062	0.0159367	Age, Site
asym_rc_l_gamma_l	Other	ADM	asym rc l gamma l	0.715303	0.399197	0.00530974	0.0324271	0.857366	0.000241934	0.295375	0.587699	0.00219944	Age, Site
asym_rc_r_gamma_l	Other	ADM	asym rc r gamma l	0.0212553	0.884305	0.000158597	0.00104497	0.97426	7.79819e-06	0.0930649	0.76079	0.000694032	Age, Site
asym_ml_l_gamma_l	Other	ADM	asym ml l gamma l	2.2565	0.135407	0.0165607	0.0155487	0.900952	0.000116022	0.0118549	0.91346	8.84615e-05	Age, Site
asym_ml_r_gamma_l	Other	ADM	asym ml r gamma l	1.22991	0.26941	0.00909499	0.965974	0.327458	0.00715717	0.0126919	0.91047	9.47071e-05	Age, Site
asym_inter_gamma_h	Other	ADM	asym inter gamma h	0.46559	0.496201	0.00346252	0.187295	0.665873	0.00139577	3.65617	0.0579962	0.0265602	Age, Site
asym_rc_l_gamma_h	Other	ADM	asym rc l gamma h	0.350834	0.55464	0.00261133	0.540522	0.463501	0.00401754	6.30868e-05	0.993675	4.70797e-07	Age, Site
asym_rc_r_gamma_h	Other	ADM	asym rc r gamma h	0.254848	0.614511	0.00189824	0.00814127	0.92824	6.0752e-05	0.0667942	0.796459	0.000498216	Age, Site
asym_ml_l_gamma_h	Other	ADM	asym ml l gamma h	0.0978778	0.754878	0.000729898	0.168298	0.682284	0.00125438	0.245797	0.620862	0.00183095	Age, Site
asym_ml_r_gamma_h	Other	ADM	asym ml r gamma h	0.0174892	0.894987	0.000130499	2.9013	0.0908264	0.0211926	0.0522824	0.819487	0.000390015	Age, Site
mse_fine_right_frontal	MSE	ADM	fine right frontal	0.27978	0.597721	0.00208356	0.0858642	0.769956	0.000640368	0.278339	0.598664	0.00207285	Age, Site
mse_mid_right_frontal	MSE	ADM	mid right frontal	0.0302954	0.862084	0.000226034	0.148179	0.700892	0.00110459	0.302579	0.583186	0.00225296	Age, Site
mse_coarse_right_frontal	MSE	ADM	coarse right frontal	0.844149	0.359864	0.00626018	0.163793	0.686334	0.00122084	1.55626	0.21439	0.0114805	Age, Site
mse_fine_left_frontal	MSE	ADM	fine left frontal	0.0206704	0.885896	0.000154233	3.76665e-05	0.995112	2.81093e-07	0.5665	0.452973	0.00420982	Age, Site
mse_mid_left_frontal	MSE	ADM	mid left frontal	0.249804	0.618033	0.00186074	0.44716	0.504837	0.00332592	0.30283	0.58303	0.00225483	Age, Site
mse_coarse_left_frontal	MSE	ADM	coarse left frontal	0.928437	0.337005	0.00688096	0.432163	0.512057	0.00321473	1.5504	0.215249	0.0114378	Age, Site
mse_fine_right_centroparietal	MSE	ADM	fine right centroparietal	0.744094	0.389894	0.00552228	0.450868	0.503079	0.0033534	0.876752	0.350777	0.00650039	Age, Site
mse_mid_right_centroparietal	MSE	ADM	mid right centroparietal	0.0902819	0.764285	0.000673292	0.0623552	0.803194	0.000465121	0.0703277	0.791268	0.000524558	Age, Site
mse_coarse_right_centroparietal	MSE	ADM	coarse right centroparietal	0.0996369	0.752757	0.000743007	0.0329674	0.856195	0.000245965	0.412745	0.521677	0.00307073	Age, Site
mse_fine_left_centroparietal	MSE	ADM	fine left centroparietal	0.253366	0.615541	0.00188722	0.0900543	0.764573	0.000671595	1.71565	0.192495	0.0126415	Age, Site
mse_mid_left_centroparietal	MSE	ADM	mid left centroparietal	0.14435	0.704596	0.00107608	0.200875	0.65474	0.00149682	0.36276	0.547995	0.00269986	Age, Site
mse_coarse_left_centroparietal	MSE	ADM	coarse left centroparietal	0.0582038	0.809726	0.000434168	0.147915	0.701145	0.00110263	0.100055	0.752255	0.000746125	Age, Site
mse_fine_right_occipito_par	MSE	ADM	fine right occipito par	0.0613835	0.804702	0.000457876	0.181819	0.670499	0.00135502	0.358939	0.550108	0.00267149	Age, Site
mse_mid_right_occipito_par	MSE	ADM	mid right occipito par	0.240808	0.624426	0.00179385	0.728335	0.394946	0.00540595	0.000114552	0.991476	8.54861e-07	Age, Site
mse_coarse_right_occipito_par	MSE	ADM	coarse right occipito par	5.5365e-05	0.994074	4.13171e-07	0.223273	0.637326	0.00166345	1.54308	0.21633	0.0113844	Age, Site
mse_fine_left_occipito_par	MSE	ADM	fine left occipito par	0.127497	0.721604	0.000950563	0.381538	0.53783	0.00283921	0.856229	0.35646	0.0063492	Age, Site
mse_mid_left_occipito_par	MSE	ADM	mid left occipito par	0.611169	0.435727	0.00454026	1.24082	0.267307	0.0091749	0.203579	0.652577	0.00151694	Age, Site
mse_coarse_left_occipito_par	MSE	ADM	coarse left occipito par	0.0349085	0.85207	0.000260443	0.469714	0.494303	0.00349308	0.351829	0.55408	0.00261871	Age, Site
mse_fine_frontal	MSE	ADM	fine frontal	0.239464	0.625393	0.00178386	2.03317e-05	0.996409	1.51729e-07	0.176533	0.675043	0.00131567	Age, Site
mse_mid_frontal	MSE	ADM	mid frontal	0.0671058	0.795996	0.000500539	0.30982	0.578719	0.00230675	0.456899	0.500242	0.00339811	Age, Site
mse_coarse_frontal	MSE	ADM	coarse frontal	0.933343	0.335736	0.00691707	0.296257	0.587143	0.00220599	2.0163	0.15794	0.014824	Age, Site
mse_fine_occipital	MSE	ADM	fine occipital	0.0397966	0.842181	0.000296902	0.698318	0.404837	0.00518431	0.321139	0.571872	0.00239083	Age, Site
mse_mid_occipital	MSE	ADM	mid occipital	0.402867	0.526695	0.00299746	2.12111	0.14762	0.0155825	0.109958	0.74071	0.000819908	Age, Site
mse_coarse_occipital	MSE	ADM	coarse occipital	0.0458807	0.830718	0.000342276	0.98181	0.323538	0.00727364	0.382131	0.537514	0.00284361	Age, Site
mse_fine_central	MSE	ADM	fine central	1.007	0.317431	0.00745888	0.218715	0.640781	0.00162954	0.610146	0.436111	0.00453269	Age, Site
mse_mid_central	MSE	ADM	mid central	0.786662	0.3767	0.00583635	1.88999	0.171498	0.0139082	0.0319959	0.858307	0.000238718	Age, Site
mse_coarse_central	MSE	ADM	coarse central	0.023252	0.879033	0.000173492	1.29707	0.256782	0.0095868	0.626763	0.429944	0.00465556	Age, Site
mse_fine_left_lateral	MSE	ADM	fine left lateral	0.00189434	0.965349	1.41366e-05	0.0117065	0.914001	8.73546e-05	0.892279	0.346561	0.00661475	Age, Site
mse_mid_left_lateral	MSE	ADM	mid left lateral	0.0372147	0.847321	0.000277645	0.392515	0.532046	0.00292066	0.00519323	0.942658	3.87539e-05	Age, Site
mse_coarse_left_lateral	MSE	ADM	coarse left lateral	0.272177	0.602737	0.00202705	0.324009	0.570161	0.00241215	0.435844	0.510269	0.00324202	Age, Site
mse_fine_right_lateral	MSE	ADM	fine right lateral	0.157301	0.692285	0.00117251	0.904748	0.343224	0.00670657	0.775738	0.380025	0.00575577	Age, Site
mse_mid_right_lateral	MSE	ADM	mid right lateral	0.00209916	0.963525	1.56651e-05	0.00844316	0.926925	6.30047e-05	0.00703773	0.933268	5.25176e-05	Age, Site
mse_coarse_right_lateral	MSE	ADM	coarse right lateral	0.252791	0.615942	0.00188295	0.0259902	0.872167	0.000193919	0.966805	0.32725	0.00716328	Age, Site
mse_fine_right_hemisphere	MSE	ADM	fine right hemisphere	0.370088	0.543986	0.00275424	0.122308	0.727094	0.000911912	0.512211	0.475428	0.00380792	Age, Site
mse_mid_right_hemisphere	MSE	ADM	mid right hemisphere	0.0253541	0.873728	0.000189174	0.17393	0.67731	0.0012963	0.0344351	0.853065	0.000256913	Age, Site
mse_coarse_right_hemisphere	MSE	ADM	coarse right hemisphere	0.298304	0.585856	0.00222121	0.0713649	0.78977	0.00053229	1.297	0.256794	0.0095863	Age, Site
mse_fine_left_hemisphere	MSE	ADM	fine left hemisphere	0.11414	0.736008	0.000851066	0.00567953	0.940039	4.23828e-05	1.10493	0.295078	0.00817832	Age, Site
mse_mid_left_hemisphere	MSE	ADM	mid left hemisphere	0.0192211	0.889943	0.000143421	0.573989	0.450008	0.00426523	0.0160033	0.899523	0.000119413	Age, Site
mse_coarse_left_hemisphere	MSE	ADM	coarse left hemisphere	0.242445	0.623252	0.00180602	0.342348	0.559461	0.00254833	0.643389	0.423906	0.00477847	Age, Site
mse_fine_global	MSE	ADM	fine global	0.305821	0.581177	0.00227705	0.00483567	0.944664	3.60858e-05	0.808791	0.370091	0.00599954	Age, Site
mse_mid_global	MSE	ADM	mid global	0.060568	0.805977	0.000451796	0.491982	0.484261	0.00365808	3.68872e-09	0.999952	2.75278e-11	Age, Site
mse_coarse_global	MSE	ADM	coarse global	0.196149	0.658561	0.00146166	0.27535	0.600632	0.00205064	0.915878	0.340283	0.00678851	Age, Site
ispc_theta_right_frontal	ISPC	ADM	theta right frontal	0.00056046	0.981148	4.18252e-06	0.628885	0.429167	0.00467125	0.476305	0.491294	0.00354193	Age, Site
ispc_alpha_right_frontal	ISPC	ADM	alpha right frontal	0.0996237	0.752773	0.000742908	0.362283	0.548258	0.00269632	0.0806692	0.776831	0.000601647	Age, Site
ispc_theta_left_frontal	ISPC	ADM	theta left frontal	0.000524607	0.981761	3.91496e-06	0.125709	0.723481	0.000937247	1.56624	0.212934	0.0115533	Age, Site
ispc_alpha_left_frontal	ISPC	ADM	alpha left frontal	0.242285	0.623366	0.00180483	0.11251	0.737829	0.000838923	0.95409	0.330441	0.00706974	Age, Site
ispc_theta_right_centroparietal	ISPC	ADM	theta right centroparietal	0.360593	0.549192	0.00268377	0.717978	0.398319	0.00532949	0.614601	0.434444	0.00456563	Age, Site
ispc_alpha_right_centroparietal	ISPC	ADM	alpha right centroparietal	0.200523	0.655022	0.00149421	1.32896	0.251042	0.00982023	0.15082	0.698369	0.00112426	Age, Site
ispc_theta_left_centroparietal	ISPC	ADM	theta left centroparietal	0.366937	0.545703	0.00273086	0.193286	0.660904	0.00144035	0.618889	0.43285	0.00459734	Age, Site
ispc_alpha_left_centroparietal	ISPC	ADM	alpha left centroparietal	0.046715	0.82921	0.000348498	0.471407	0.493527	0.00350563	0.256781	0.613173	0.00191261	Age, Site
ispc_theta_right_occipito_par	ISPC	ADM	theta right occipito par	0.596445	0.441298	0.00443136	0.0262992	0.871416	0.000196224	1.72857	0.19084	0.0127355	Age, Site
ispc_alpha_right_occipito_par	ISPC	ADM	alpha right occipito par	0.0692225	0.792876	0.000516319	0.0501441	0.823154	0.00037407	0.551171	0.459139	0.00409636	Age, Site
ispc_theta_left_occipito_par	ISPC	ADM	theta left occipito par	0.0923902	0.761632	0.000689004	0.225164	0.635905	0.00167751	1.5581	0.21412	0.011494	Age, Site
ispc_alpha_left_occipito_par	ISPC	ADM	alpha left occipito par	0.00111604	0.9734	8.32857e-06	0.0227244	0.880403	0.000169556	0.683783	0.409757	0.00507695	Age, Site
ispc_theta_frontal	ISPC	ADM	theta frontal	0.00015316	0.990144	1.14298e-06	0.15758	0.692026	0.00117459	1.06541	0.303843	0.00788812	Age, Site
ispc_alpha_frontal	ISPC	ADM	alpha frontal	0.188936	0.664503	0.00140798	0.0800447	0.777673	0.000596992	0.600557	0.439731	0.00446177	Age, Site
ispc_theta_occipital	ISPC	ADM	theta occipital	0.249163	0.618483	0.00185598	0.836741	0.361973	0.00620559	1.32795	0.251223	0.0098128	Age, Site
ispc_alpha_occipital	ISPC	ADM	alpha occipital	1.43045e-06	0.999047	1.0675e-08	0.527716	0.468836	0.00392273	0.417721	0.519182	0.00310763	Age, Site
ispc_theta_central	ISPC	ADM	theta central	0.00229303	0.961879	1.71118e-05	0.0455886	0.83125	0.000340097	2.34979	0.127657	0.0172335	Age, Site
ispc_alpha_central	ISPC	ADM	alpha central	0.0281572	0.866993	0.000210084	0.226219	0.635116	0.00168536	1.1721	0.280915	0.00867115	Age, Site
ispc_theta_left_lateral	ISPC	ADM	theta left lateral	0.00229018	0.961902	1.70906e-05	0.0288989	0.865269	0.000215617	1.35236	0.246932	0.00999143	Age, Site
ispc_alpha_left_lateral	ISPC	ADM	alpha left lateral	0.0370336	0.847688	0.000276294	0.00261434	0.959298	1.95096e-05	0.520272	0.471982	0.00386761	Age, Site
ispc_theta_right_lateral	ISPC	ADM	theta right lateral	0.517639	0.473103	0.00384811	0.199573	0.655787	0.00148714	0.637742	0.425943	0.00473673	Age, Site
ispc_alpha_right_lateral	ISPC	ADM	alpha right lateral	0.236905	0.627246	0.00176483	0.77164	0.381283	0.00572554	0.0935011	0.760247	0.000697283	Age, Site
ispc_theta_right_hemisphere	ISPC	ADM	theta right hemisphere	0.342419	0.559421	0.00254885	0.0265832	0.87073	0.000198343	0.936665	0.33488	0.00694152	Age, Site
ispc_alpha_right_hemisphere	ISPC	ADM	alpha right hemisphere	0.0583499	0.809493	0.000435257	0.293604	0.58882	0.00218629	0.22843	0.63347	0.0017018	Age, Site
ispc_theta_left_hemisphere	ISPC	ADM	theta left hemisphere	0.112129	0.738257	0.000836082	0.00458125	0.946137	3.41873e-05	1.27925	0.260059	0.00945636	Age, Site
ispc_alpha_left_hemisphere	ISPC	ADM	alpha left hemisphere	0.00638343	0.936439	4.76353e-05	0.021902	0.882571	0.000163421	0.584893	0.445746	0.0043459	Age, Site
ispc_theta_global	ISPC	ADM	theta global	0.163427	0.686665	0.00121812	0.00420976	0.948364	3.14152e-05	1.31269	0.25395	0.00970118	Age, Site
ispc_alpha_global	ISPC	ADM	alpha global	0.00121289	0.97227	9.05133e-06	0.128385	0.720676	0.000957181	0.508265	0.477131	0.00377869	Age, Site
faa_f4minus_f3_alpha	FAA	ADM	f4minus f3 alpha	0.115183	0.73485	0.000858834	0.0384264	0.844886	0.000286682	0.107255	0.743802	0.000799773	Age, Site
abs_delta_right_frontal	Absolute	PLA	delta right frontal	3.022	0.086	0.032	0.588	0.445	0.006	5.342	0.023	0.055	Age, Site
rel_delta_right_frontal	Relative	PLA	delta right frontal	3.387	0.069	0.036	0.033	0.857	0	0.908	0.343	0.01	Age, Site
log_delta_right_frontal	Other	PLA	log delta right frontal	1.049	0.308	0.011	0	0.994	0	2.213	0.14	0.024	Age, Site
abs_theta_right_frontal	Absolute	PLA	theta right frontal	3.845	0.053	0.041	0.838	0.362	0.009	5.69	0.019	0.059	Age, Site
rel_theta_right_frontal	Relative	PLA	theta right frontal	4.719	0.032	0.049	0.061	0.805	0.001	1.021	0.315	0.011	Age, Site
log_theta_right_frontal	Other	PLA	log theta right frontal	1.318	0.254	0.014	0.001	0.974	0	2.255	0.137	0.024	Age, Site
abs_alpha_right_frontal	Absolute	PLA	alpha right frontal	4.133	0.045	0.043	0.881	0.35	0.01	5.906	0.017	0.061	Age, Site
rel_alpha_right_frontal	Relative	PLA	alpha right frontal	6.12	0.015	0.063	0.057	0.812	0.001	1.238	0.269	0.013	Age, Site
log_alpha_right_frontal	Other	PLA	log alpha right frontal	1.608	0.208	0.017	0.003	0.953	0	2.381	0.126	0.025	Age, Site
abs_beta_right_frontal	Absolute	PLA	beta right frontal	0.968	0.328	0.011	0.417	0.52	0.005	4.149	0.045	0.044	Age, Site
rel_beta_right_frontal	Relative	PLA	beta right frontal	1.676	0.199	0.018	0	0.99	0	0.167	0.683	0.002	Age, Site
log_beta_right_frontal	Other	PLA	log beta right frontal	0.114	0.736	0.001	0	0.983	0	1.933	0.168	0.021	Age, Site
abs_gamma_l_right_frontal	Absolute	PLA	gamma l right frontal	2.4	0.125	0.026	0.09	0.765	0.001	0.011	0.916	0	Age, Site
rel_gamma_l_right_frontal	Relative	PLA	gamma l right frontal	5.606	0.02	0.058	0.028	0.868	0	0.416	0.521	0.005	Age, Site
log_gamma_l_right_frontal	Other	PLA	log gamma l right frontal	3.621	0.06	0.038	0.032	0.858	0	0.08	0.777	0.001	Age, Site
abs_gamma_h_right_frontal	Absolute	PLA	gamma h right frontal	0.057	0.812	0.001	0.8	0.374	0.009	0.373	0.543	0.004	Age, Site
rel_gamma_h_right_frontal	Relative	PLA	gamma h right frontal	0.048	0.827	0.001	1.049	0.309	0.011	1.992	0.162	0.021	Age, Site
log_gamma_h_right_frontal	Other	PLA	log gamma h right frontal	0.003	0.954	0	1.133	0.29	0.012	0.24	0.625	0.003	Age, Site
abs_delta_left_frontal	Absolute	PLA	delta left frontal	0.396	0.531	0.004	1.217	0.273	0.013	0.131	0.719	0.001	Age, Site
rel_delta_left_frontal	Relative	PLA	delta left frontal	5.39	0.022	0.056	0.002	0.966	0	2.276	0.135	0.024	Age, Site
log_delta_left_frontal	Other	PLA	log delta left frontal	1.133	0.29	0.012	0.077	0.782	0.001	2.308	0.132	0.025	Age, Site
abs_theta_left_frontal	Absolute	PLA	theta left frontal	0.367	0.546	0.004	1.231	0.27	0.013	0.159	0.691	0.002	Age, Site
rel_theta_left_frontal	Relative	PLA	theta left frontal	6.357	0.013	0.065	0	0.998	0	2.154	0.146	0.023	Age, Site
log_theta_left_frontal	Other	PLA	log theta left frontal	1.199	0.276	0.013	0.076	0.784	0.001	2.157	0.145	0.023	Age, Site
abs_alpha_left_frontal	Absolute	PLA	alpha left frontal	0.329	0.568	0.004	1.274	0.262	0.014	0.163	0.687	0.002	Age, Site
rel_alpha_left_frontal	Relative	PLA	alpha left frontal	6.665	0.011	0.068	0.031	0.86	0	1.979	0.163	0.021	Age, Site
log_alpha_left_frontal	Other	PLA	log alpha left frontal	1.175	0.281	0.013	0.099	0.754	0.001	2.053	0.155	0.022	Age, Site
abs_beta_left_frontal	Absolute	PLA	beta left frontal	0.11	0.741	0.001	1.373	0.244	0.015	0.054	0.816	0.001	Age, Site
rel_beta_left_frontal	Relative	PLA	beta left frontal	0.774	0.381	0.008	0.002	0.961	0	0.001	0.974	0	Age, Site
log_beta_left_frontal	Other	PLA	log beta left frontal	0.007	0.933	0	0.07	0.792	0.001	0.728	0.396	0.008	Age, Site
abs_gamma_l_left_frontal	Absolute	PLA	gamma l left frontal	1.584	0.211	0.017	0.715	0.4	0.008	0.099	0.754	0.001	Age, Site
rel_gamma_l_left_frontal	Relative	PLA	gamma l left frontal	6.18	0.015	0.064	0.164	0.686	0.002	0.593	0.443	0.006	Age, Site
log_gamma_l_left_frontal	Other	PLA	log gamma l left frontal	4.408	0.039	0.046	0.036	0.85	0	0.002	0.963	0	Age, Site
abs_gamma_h_left_frontal	Absolute	PLA	gamma h left frontal	0.038	0.846	0	2.799	0.098	0.03	0.83	0.365	0.009	Age, Site
rel_gamma_h_left_frontal	Relative	PLA	gamma h left frontal	0.102	0.75	0.001	0.828	0.365	0.009	1.801	0.183	0.019	Age, Site
log_gamma_h_left_frontal	Other	PLA	log gamma h left frontal	0.165	0.686	0.002	1.398	0.24	0.015	0	0.997	0	Age, Site
abs_delta_right_centroparietal	Absolute	PLA	delta right centroparietal	0.049	0.825	0.001	2.56	0.113	0.027	0.245	0.621	0.003	Age, Site
rel_delta_right_centroparietal	Relative	PLA	delta right centroparietal	5.873	0.017	0.061	1.681	0.198	0.018	0.97	0.327	0.011	Age, Site
log_delta_right_centroparietal	Other	PLA	log delta right centroparietal	0.638	0.427	0.007	1.169	0.282	0.013	1.869	0.175	0.02	Age, Site
abs_theta_right_centroparietal	Absolute	PLA	theta right centroparietal	0.134	0.715	0.001	2.267	0.136	0.024	0.447	0.505	0.005	Age, Site
rel_theta_right_centroparietal	Relative	PLA	theta right centroparietal	8.89	0.004	0.089	1.44	0.233	0.016	1.733	0.191	0.019	Age, Site
log_theta_right_centroparietal	Other	PLA	log theta right centroparietal	0.802	0.373	0.009	1.033	0.312	0.011	2.014	0.159	0.022	Age, Site
abs_alpha_right_centroparietal	Absolute	PLA	alpha right centroparietal	0.271	0.604	0.003	1.838	0.179	0.02	0.774	0.381	0.008	Age, Site
rel_alpha_right_centroparietal	Relative	PLA	alpha right centroparietal	12.072	0.001	0.117	0.668	0.416	0.007	3.28	0.073	0.035	Age, Site
log_alpha_right_centroparietal	Other	PLA	log alpha right centroparietal	0.836	0.363	0.009	0.707	0.403	0.008	2.229	0.139	0.024	Age, Site
abs_beta_right_centroparietal	Absolute	PLA	beta right centroparietal	0.47	0.495	0.005	1.41	0.238	0.015	0.993	0.322	0.011	Age, Site
rel_beta_right_centroparietal	Relative	PLA	beta right centroparietal	3.926	0.051	0.041	0.05	0.824	0.001	0.9	0.345	0.01	Age, Site
log_beta_right_centroparietal	Other	PLA	log beta right centroparietal	0.112	0.739	0.001	0.133	0.716	0.001	0.95	0.332	0.01	Age, Site
abs_gamma_l_right_centroparietal	Absolute	PLA	gamma l right centroparietal	3.211	0.076	0.034	0.02	0.889	0	0.001	0.971	0	Age, Site
rel_gamma_l_right_centroparietal	Relative	PLA	gamma l right centroparietal	10.044	0.002	0.099	1.52	0.221	0.016	1.211	0.274	0.013	Age, Site
log_gamma_l_right_centroparietal	Other	PLA	log gamma l right centroparietal	4.691	0.033	0.049	0.088	0.768	0.001	0	0.995	0	Age, Site
abs_gamma_h_right_centroparietal	Absolute	PLA	gamma h right centroparietal	1.141	0.288	0.012	0.528	0.469	0.006	0.27	0.605	0.003	Age, Site
rel_gamma_h_right_centroparietal	Relative	PLA	gamma h right centroparietal	0.12	0.73	0.001	0.644	0.424	0.007	1.302	0.257	0.014	Age, Site
log_gamma_h_right_centroparietal	Other	PLA	log gamma h right centroparietal	0.603	0.44	0.007	1.095	0.298	0.012	0.023	0.881	0	Age, Site
abs_delta_left_centroparietal	Absolute	PLA	delta left centroparietal	3.973	0.049	0.042	2.241	0.138	0.024	5.131	0.026	0.053	Age, Site
rel_delta_left_centroparietal	Relative	PLA	delta left centroparietal	3.767	0.055	0.04	1.124	0.292	0.012	3.055	0.084	0.032	Age, Site
log_delta_left_centroparietal	Other	PLA	log delta left centroparietal	0.69	0.408	0.008	0.255	0.615	0.003	7.205	0.009	0.073	Age, Site
abs_theta_left_centroparietal	Absolute	PLA	theta left centroparietal	4.267	0.042	0.045	2.656	0.107	0.028	5.111	0.026	0.053	Age, Site
rel_theta_left_centroparietal	Relative	PLA	theta left centroparietal	6.293	0.014	0.065	0.901	0.345	0.01	3.665	0.059	0.039	Age, Site
log_theta_left_centroparietal	Other	PLA	log theta left centroparietal	0.892	0.347	0.01	0.156	0.694	0.002	7.26	0.008	0.074	Age, Site
abs_alpha_left_centroparietal	Absolute	PLA	alpha left centroparietal	4.427	0.038	0.046	3.102	0.082	0.033	5.424	0.022	0.056	Age, Site
rel_alpha_left_centroparietal	Relative	PLA	alpha left centroparietal	9.952	0.002	0.099	0.448	0.505	0.005	4.716	0.032	0.049	Age, Site
log_alpha_left_centroparietal	Other	PLA	log alpha left centroparietal	1.02	0.315	0.011	0.024	0.877	0	7.082	0.009	0.072	Age, Site
abs_beta_left_centroparietal	Absolute	PLA	beta left centroparietal	2.745	0.101	0.029	3.293	0.073	0.035	5.125	0.026	0.053	Age, Site
rel_beta_left_centroparietal	Relative	PLA	beta left centroparietal	3.404	0.068	0.036	0.017	0.896	0	1.002	0.32	0.011	Age, Site
log_beta_left_centroparietal	Other	PLA	log beta left centroparietal	0.025	0.874	0	0.142	0.707	0.002	3.826	0.054	0.04	Age, Site
abs_gamma_l_left_centroparietal	Absolute	PLA	gamma l left centroparietal	1.554	0.216	0.017	0.034	0.855	0	0.095	0.759	0.001	Age, Site
rel_gamma_l_left_centroparietal	Relative	PLA	gamma l left centroparietal	7.691	0.007	0.078	0.44	0.509	0.005	1.269	0.263	0.014	Age, Site
log_gamma_l_left_centroparietal	Other	PLA	log gamma l left centroparietal	3.888	0.052	0.041	0.302	0.584	0.003	0.235	0.629	0.003	Age, Site
abs_gamma_h_left_centroparietal	Absolute	PLA	gamma h left centroparietal	0.08	0.778	0.001	0.16	0.69	0.002	0.033	0.856	0	Age, Site
rel_gamma_h_left_centroparietal	Relative	PLA	gamma h left centroparietal	0.002	0.968	0	0.151	0.699	0.002	2.144	0.147	0.023	Age, Site
log_gamma_h_left_centroparietal	Other	PLA	log gamma h left centroparietal	0.161	0.689	0.002	0.01	0.921	0	0.304	0.583	0.003	Age, Site
abs_delta_right_occipito_par	Absolute	PLA	delta right occipito par	0.134	0.715	0.001	1.98	0.163	0.021	2.948	0.089	0.031	Age, Site
rel_delta_right_occipito_par	Relative	PLA	delta right occipito par	4.358	0.04	0.046	1.351	0.248	0.015	1.164	0.284	0.013	Age, Site
log_delta_right_occipito_par	Other	PLA	log delta right occipito par	0.1	0.753	0.001	1.818	0.181	0.02	2.229	0.139	0.024	Age, Site
abs_theta_right_occipito_par	Absolute	PLA	theta right occipito par	0.115	0.736	0.001	1.497	0.224	0.016	2.656	0.107	0.028	Age, Site
rel_theta_right_occipito_par	Relative	PLA	theta right occipito par	5.337	0.023	0.055	1.374	0.244	0.015	1.576	0.213	0.017	Age, Site
log_theta_right_occipito_par	Other	PLA	log theta right occipito par	0.068	0.796	0.001	1.639	0.204	0.018	2.364	0.128	0.025	Age, Site
abs_alpha_right_occipito_par	Absolute	PLA	alpha right occipito par	0.17	0.681	0.002	0.888	0.348	0.01	1.995	0.161	0.021	Age, Site
rel_alpha_right_occipito_par	Relative	PLA	alpha right occipito par	5.326	0.023	0.055	1.192	0.278	0.013	2.373	0.127	0.025	Age, Site
log_alpha_right_occipito_par	Other	PLA	log alpha right occipito par	0.087	0.769	0.001	1.302	0.257	0.014	2.483	0.119	0.027	Age, Site
abs_beta_right_occipito_par	Absolute	PLA	beta right occipito par	1.035	0.312	0.011	0.752	0.388	0.008	1.181	0.28	0.013	Age, Site
rel_beta_right_occipito_par	Relative	PLA	beta right occipito par	2.444	0.121	0.026	0.57	0.452	0.006	0.966	0.328	0.011	Age, Site
log_beta_right_occipito_par	Other	PLA	log beta right occipito par	1.96	0.165	0.021	0.649	0.423	0.007	0.85	0.359	0.009	Age, Site
abs_gamma_l_right_occipito_par	Absolute	PLA	gamma l right occipito par	2.522	0.116	0.027	0.202	0.654	0.002	0.14	0.709	0.002	Age, Site
rel_gamma_l_right_occipito_par	Relative	PLA	gamma l right occipito par	3.796	0.054	0.04	1.282	0.26	0.014	0.167	0.684	0.002	Age, Site
log_gamma_l_right_occipito_par	Other	PLA	log gamma l right occipito par	4.687	0.033	0.049	0.026	0.871	0	0.014	0.908	0	Age, Site
abs_gamma_h_right_occipito_par	Absolute	PLA	gamma h right occipito par	3.304	0.072	0.035	0.074	0.786	0.001	1.855	0.177	0.02	Age, Site
rel_gamma_h_right_occipito_par	Relative	PLA	gamma h right occipito par	0.011	0.917	0	0.129	0.72	0.001	3.957	0.05	0.042	Age, Site
log_gamma_h_right_occipito_par	Other	PLA	log gamma h right occipito par	3.402	0.068	0.036	0.939	0.335	0.01	0.808	0.371	0.009	Age, Site
abs_delta_left_occipito_par	Absolute	PLA	delta left occipito par	1.543	0.217	0.017	0.903	0.344	0.01	0.381	0.539	0.004	Age, Site
rel_delta_left_occipito_par	Relative	PLA	delta left occipito par	7.94	0.006	0.08	1.04	0.311	0.011	0.71	0.402	0.008	Age, Site
log_delta_left_occipito_par	Other	PLA	log delta left occipito par	1.006	0.319	0.011	0.564	0.454	0.006	2.184	0.143	0.023	Age, Site
abs_theta_left_occipito_par	Absolute	PLA	theta left occipito par	1.446	0.232	0.016	0.787	0.377	0.009	0.551	0.46	0.006	Age, Site
rel_theta_left_occipito_par	Relative	PLA	theta left occipito par	9.387	0.003	0.094	0.849	0.359	0.009	1.11	0.295	0.012	Age, Site
log_theta_left_occipito_par	Other	PLA	log theta left occipito par	1.129	0.291	0.012	0.449	0.504	0.005	2.458	0.12	0.026	Age, Site
abs_alpha_left_occipito_par	Absolute	PLA	alpha left occipito par	0.924	0.339	0.01	0.693	0.407	0.008	0.793	0.376	0.009	Age, Site
rel_alpha_left_occipito_par	Relative	PLA	alpha left occipito par	9.887	0.002	0.098	0.704	0.404	0.008	1.823	0.18	0.02	Age, Site
log_alpha_left_occipito_par	Other	PLA	log alpha left occipito par	0.968	0.328	0.011	0.334	0.564	0.004	2.657	0.107	0.028	Age, Site
abs_beta_left_occipito_par	Absolute	PLA	beta left occipito par	0.042	0.839	0	1.04	0.31	0.011	0.535	0.466	0.006	Age, Site
rel_beta_left_occipito_par	Relative	PLA	beta left occipito par	3.31	0.072	0.035	0.78	0.379	0.008	0.685	0.41	0.007	Age, Site
log_beta_left_occipito_par	Other	PLA	log beta left occipito par	0.12	0.73	0.001	0.267	0.606	0.003	1.019	0.315	0.011	Age, Site
abs_gamma_l_left_occipito_par	Absolute	PLA	gamma l left occipito par	1.037	0.311	0.011	0.433	0.512	0.005	0.005	0.945	0	Age, Site
rel_gamma_l_left_occipito_par	Relative	PLA	gamma l left occipito par	5.61	0.02	0.058	1.103	0.296	0.012	0.118	0.732	0.001	Age, Site
log_gamma_l_left_occipito_par	Other	PLA	log gamma l left occipito par	3.173	0.078	0.034	0.161	0.689	0.002	0.051	0.822	0.001	Age, Site
abs_gamma_h_left_occipito_par	Absolute	PLA	gamma h left occipito par	0.917	0.341	0.01	0.021	0.886	0	1.081	0.301	0.012	Age, Site
rel_gamma_h_left_occipito_par	Relative	PLA	gamma h left occipito par	0.032	0.858	0	0.166	0.684	0.002	2.772	0.099	0.03	Age, Site
log_gamma_h_left_occipito_par	Other	PLA	log gamma h left occipito par	1.171	0.282	0.013	0.154	0.696	0.002	0.184	0.669	0.002	Age, Site
abs_delta_frontal	Absolute	PLA	delta frontal	5.991	0.016	0.062	0.828	0.365	0.009	7.649	0.007	0.078	Age, Site
rel_delta_frontal	Relative	PLA	delta frontal	7.256	0.008	0.074	0.076	0.784	0.001	2.711	0.103	0.029	Age, Site
log_delta_frontal	Other	PLA	log delta frontal	2.888	0.093	0.031	0.05	0.824	0.001	4.207	0.043	0.044	Age, Site
abs_theta_frontal	Absolute	PLA	theta frontal	6.862	0.01	0.07	1.091	0.299	0.012	7.718	0.007	0.078	Age, Site
rel_theta_frontal	Relative	PLA	theta frontal	8.816	0.004	0.088	0.113	0.737	0.001	2.755	0.1	0.029	Age, Site
log_theta_frontal	Other	PLA	log theta frontal	3.148	0.079	0.033	0.075	0.785	0.001	4.207	0.043	0.044	Age, Site
abs_alpha_frontal	Absolute	PLA	alpha frontal	6.911	0.01	0.071	1.09	0.299	0.012	7.62	0.007	0.077	Age, Site
rel_alpha_frontal	Relative	PLA	alpha frontal	9.415	0.003	0.094	0.064	0.801	0.001	2.769	0.1	0.03	Age, Site
log_alpha_frontal	Other	PLA	log alpha frontal	3.204	0.077	0.034	0.084	0.773	0.001	4.263	0.042	0.045	Age, Site
abs_beta_frontal	Absolute	PLA	beta frontal	1.751	0.189	0.019	0.506	0.479	0.006	4.359	0.04	0.046	Age, Site
rel_beta_frontal	Relative	PLA	beta frontal	1.845	0.178	0.02	0.004	0.948	0	0.102	0.75	0.001	Age, Site
log_beta_frontal	Other	PLA	log beta frontal	0.245	0.622	0.003	0.081	0.777	0.001	2.367	0.127	0.025	Age, Site
abs_gamma_l_frontal	Absolute	PLA	gamma l frontal	2.702	0.104	0.029	0.1	0.753	0.001	0.01	0.92	0	Age, Site
rel_gamma_l_frontal	Relative	PLA	gamma l frontal	7.249	0.008	0.074	0.064	0.8	0.001	0.961	0.33	0.01	Age, Site
log_gamma_l_frontal	Other	PLA	log gamma l frontal	4.07	0.047	0.043	0.145	0.704	0.002	0.007	0.933	0	Age, Site
abs_gamma_h_frontal	Absolute	PLA	gamma h frontal	0.462	0.498	0.005	1.273	0.262	0.014	1.084	0.301	0.012	Age, Site
rel_gamma_h_frontal	Relative	PLA	gamma h frontal	0.433	0.512	0.005	1.834	0.179	0.02	2.097	0.151	0.023	Age, Site
log_gamma_h_frontal	Other	PLA	log gamma h frontal	0.101	0.751	0.001	1.423	0.236	0.015	0.093	0.761	0.001	Age, Site
abs_delta_occipital	Absolute	PLA	delta occipital	1.007	0.318	0.011	0.731	0.395	0.008	0.505	0.479	0.006	Age, Site
rel_delta_occipital	Relative	PLA	delta occipital	6.648	0.012	0.068	0.831	0.365	0.009	0.293	0.59	0.003	Age, Site
log_delta_occipital	Other	PLA	log delta occipital	0.083	0.774	0.001	0.44	0.509	0.005	0.639	0.426	0.007	Age, Site
abs_theta_occipital	Absolute	PLA	theta occipital	1.096	0.298	0.012	0.815	0.369	0.009	0.323	0.572	0.004	Age, Site
rel_theta_occipital	Relative	PLA	theta occipital	7.48	0.007	0.076	0.691	0.408	0.008	0.67	0.415	0.007	Age, Site
log_theta_occipital	Other	PLA	log theta occipital	0.101	0.751	0.001	0.354	0.553	0.004	0.8	0.373	0.009	Age, Site
abs_alpha_occipital	Absolute	PLA	alpha occipital	0.775	0.381	0.008	0.854	0.358	0.009	0.002	0.961	0	Age, Site
rel_alpha_occipital	Relative	PLA	alpha occipital	6.656	0.011	0.068	0.57	0.452	0.006	1.417	0.237	0.015	Age, Site
log_alpha_occipital	Other	PLA	log alpha occipital	0.042	0.838	0	0.253	0.616	0.003	0.98	0.325	0.011	Age, Site
abs_beta_occipital	Absolute	PLA	beta occipital	0.032	0.859	0	0.649	0.423	0.007	0.028	0.868	0	Age, Site
rel_beta_occipital	Relative	PLA	beta occipital	2.32	0.131	0.025	0.416	0.52	0.005	0.52	0.473	0.006	Age, Site
log_beta_occipital	Other	PLA	log beta occipital	1.255	0.266	0.014	0.078	0.781	0.001	0.127	0.723	0.001	Age, Site
abs_gamma_l_occipital	Absolute	PLA	gamma l occipital	1.408	0.238	0.015	0.295	0.588	0.003	0.117	0.733	0.001	Age, Site
rel_gamma_l_occipital	Relative	PLA	gamma l occipital	4.603	0.035	0.048	0.852	0.358	0.009	0.022	0.883	0	Age, Site
log_gamma_l_occipital	Other	PLA	log gamma l occipital	4.278	0.041	0.045	0.183	0.67	0.002	0.008	0.929	0	Age, Site
abs_gamma_h_occipital	Absolute	PLA	gamma h occipital	1.743	0.19	0.019	0.188	0.666	0.002	2.602	0.11	0.028	Age, Site
rel_gamma_h_occipital	Relative	PLA	gamma h occipital	0.004	0.948	0	0.103	0.749	0.001	3.156	0.079	0.034	Age, Site
log_gamma_h_occipital	Other	PLA	log gamma h occipital	2.518	0.116	0.027	0.239	0.626	0.003	1.544	0.217	0.017	Age, Site
abs_delta_central	Absolute	PLA	delta central	1.116	0.294	0.012	0.436	0.511	0.005	0.38	0.539	0.004	Age, Site
rel_delta_central	Relative	PLA	delta central	8.613	0.004	0.086	1.079	0.302	0.012	2.578	0.112	0.028	Age, Site
log_delta_central	Other	PLA	log delta central	1.186	0.279	0.013	0.148	0.701	0.002	2.388	0.126	0.026	Age, Site
abs_theta_central	Absolute	PLA	theta central	1.392	0.241	0.015	0.349	0.556	0.004	0.23	0.633	0.003	Age, Site
rel_theta_central	Relative	PLA	theta central	11.355	0.001	0.111	0.816	0.369	0.009	3.503	0.064	0.037	Age, Site
log_theta_central	Other	PLA	log theta central	1.363	0.246	0.015	0.052	0.82	0.001	2.446	0.121	0.026	Age, Site
abs_alpha_central	Absolute	PLA	alpha central	1.83	0.179	0.02	0.101	0.751	0.001	0	0.988	0	Age, Site
rel_alpha_central	Relative	PLA	alpha central	12.175	0.001	0.118	0.381	0.538	0.004	4.218	0.043	0.044	Age, Site
log_alpha_central	Other	PLA	log alpha central	1.265	0.264	0.014	0.001	0.979	0	2.356	0.128	0.025	Age, Site
abs_beta_central	Absolute	PLA	beta central	0.551	0.46	0.006	0.157	0.693	0.002	0.104	0.748	0.001	Age, Site
rel_beta_central	Relative	PLA	beta central	4.171	0.044	0.044	0.065	0.799	0.001	0.77	0.383	0.008	Age, Site
log_beta_central	Other	PLA	log beta central	0.103	0.749	0.001	0.45	0.504	0.005	0.481	0.49	0.005	Age, Site
abs_gamma_l_central	Absolute	PLA	gamma l central	2.318	0.131	0.025	0.007	0.932	0	0.166	0.684	0.002	Age, Site
rel_gamma_l_central	Relative	PLA	gamma l central	8.381	0.005	0.084	0.637	0.427	0.007	0.813	0.37	0.009	Age, Site
log_gamma_l_central	Other	PLA	log gamma l central	4.714	0.033	0.049	0.598	0.442	0.007	0.083	0.774	0.001	Age, Site
abs_gamma_h_central	Absolute	PLA	gamma h central	1.508	0.223	0.016	0.087	0.769	0.001	3.007	0.086	0.032	Age, Site
rel_gamma_h_central	Relative	PLA	gamma h central	0.093	0.761	0.001	1.019	0.316	0.011	3.659	0.059	0.039	Age, Site
log_gamma_h_central	Other	PLA	log gamma h central	0.896	0.346	0.01	0.214	0.645	0.002	0.416	0.52	0.005	Age, Site
abs_delta_left_lateral	Absolute	PLA	delta left lateral	0.015	0.902	0	1.405	0.239	0.015	0.001	0.979	0	Age, Site
rel_delta_left_lateral	Relative	PLA	delta left lateral	1.25	0.267	0.014	0.566	0.454	0.006	1.021	0.315	0.011	Age, Site
log_delta_left_lateral	Other	PLA	log delta left lateral	0.002	0.968	0	0.428	0.515	0.005	2.476	0.119	0.026	Age, Site
abs_theta_left_lateral	Absolute	PLA	theta left lateral	0.007	0.933	0	1.447	0.232	0.016	0.004	0.948	0	Age, Site
rel_theta_left_lateral	Relative	PLA	theta left lateral	2.129	0.148	0.023	0.554	0.459	0.006	1.088	0.3	0.012	Age, Site
log_theta_left_lateral	Other	PLA	log theta left lateral	0.001	0.97	0	0.39	0.534	0.004	2.389	0.126	0.026	Age, Site
abs_alpha_left_lateral	Absolute	PLA	alpha left lateral	0.003	0.959	0	1.479	0.227	0.016	0.009	0.926	0	Age, Site
rel_alpha_left_lateral	Relative	PLA	alpha left lateral	3.672	0.058	0.039	0.592	0.444	0.006	1.386	0.242	0.015	Age, Site
log_alpha_left_lateral	Other	PLA	log alpha left lateral	0.008	0.929	0	0.331	0.566	0.004	2.316	0.131	0.025	Age, Site
abs_beta_left_lateral	Absolute	PLA	beta left lateral	0.004	0.948	0	1.392	0.241	0.015	0.015	0.904	0	Age, Site
rel_beta_left_lateral	Relative	PLA	beta left lateral	0.69	0.408	0.008	0.001	0.972	0	0.331	0.566	0.004	Age, Site
log_beta_left_lateral	Other	PLA	log beta left lateral	0.593	0.443	0.006	0.044	0.835	0	1.549	0.217	0.017	Age, Site
abs_gamma_l_left_lateral	Absolute	PLA	gamma l left lateral	1.265	0.264	0.014	0.543	0.463	0.006	0	0.997	0	Age, Site
rel_gamma_l_left_lateral	Relative	PLA	gamma l left lateral	4.508	0.036	0.047	0.8	0.373	0.009	0.475	0.492	0.005	Age, Site
log_gamma_l_left_lateral	Other	PLA	log gamma l left lateral	3.246	0.075	0.034	0.189	0.665	0.002	0.225	0.637	0.002	Age, Site
abs_gamma_h_left_lateral	Absolute	PLA	gamma h left lateral	0.131	0.719	0.001	0.549	0.461	0.006	0.007	0.932	0	Age, Site
rel_gamma_h_left_lateral	Relative	PLA	gamma h left lateral	0.765	0.384	0.008	0.22	0.64	0.002	0.795	0.375	0.009	Age, Site
log_gamma_h_left_lateral	Other	PLA	log gamma h left lateral	0.024	0.877	0	0.048	0.827	0.001	0.699	0.405	0.008	Age, Site
abs_delta_right_lateral	Absolute	PLA	delta right lateral	0.022	0.884	0	2.499	0.117	0.027	0.037	0.848	0	Age, Site
rel_delta_right_lateral	Relative	PLA	delta right lateral	1.529	0.219	0.017	1.588	0.211	0.017	0.253	0.617	0.003	Age, Site
log_delta_right_lateral	Other	PLA	log delta right lateral	0.007	0.935	0	1.565	0.214	0.017	1.258	0.265	0.014	Age, Site
abs_theta_right_lateral	Absolute	PLA	theta right lateral	0.134	0.715	0.001	2.393	0.125	0.026	0.178	0.674	0.002	Age, Site
rel_theta_right_lateral	Relative	PLA	theta right lateral	2.405	0.124	0.026	1.421	0.236	0.015	0.457	0.501	0.005	Age, Site
log_theta_right_lateral	Other	PLA	log theta right lateral	0	0.987	0	1.537	0.218	0.017	1.258	0.265	0.014	Age, Site
abs_alpha_right_lateral	Absolute	PLA	alpha right lateral	0.425	0.516	0.005	2.054	0.155	0.022	0.527	0.47	0.006	Age, Site
rel_alpha_right_lateral	Relative	PLA	alpha right lateral	3.604	0.061	0.038	0.969	0.328	0.011	1.033	0.312	0.011	Age, Site
log_alpha_right_lateral	Other	PLA	log alpha right lateral	0	0.995	0	1.409	0.238	0.015	1.334	0.251	0.014	Age, Site
abs_beta_right_lateral	Absolute	PLA	beta right lateral	0.883	0.35	0.01	1.742	0.19	0.019	0.855	0.358	0.009	Age, Site
rel_beta_right_lateral	Relative	PLA	beta right lateral	1.06	0.306	0.012	0.343	0.56	0.004	0.401	0.528	0.004	Age, Site
log_beta_right_lateral	Other	PLA	log beta right lateral	0.851	0.359	0.009	1.079	0.302	0.012	0.843	0.361	0.009	Age, Site
abs_gamma_l_right_lateral	Absolute	PLA	gamma l right lateral	2.288	0.134	0.025	0.231	0.632	0.003	0.024	0.876	0	Age, Site
rel_gamma_l_right_lateral	Relative	PLA	gamma l right lateral	3.712	0.057	0.039	1.705	0.195	0.018	0.195	0.66	0.002	Age, Site
log_gamma_l_right_lateral	Other	PLA	log gamma l right lateral	3.481	0.065	0.037	0.015	0.901	0	0.135	0.715	0.001	Age, Site
abs_gamma_h_right_lateral	Absolute	PLA	gamma h right lateral	0.154	0.696	0.002	0.005	0.945	0	0.018	0.895	0	Age, Site
rel_gamma_h_right_lateral	Relative	PLA	gamma h right lateral	0.06	0.808	0.001	0.014	0.906	0	1.314	0.255	0.014	Age, Site
log_gamma_h_right_lateral	Other	PLA	log gamma h right lateral	0.483	0.489	0.005	0.309	0.58	0.003	0.018	0.894	0	Age, Site
abs_delta_right_hemisphere	Absolute	PLA	delta right hemisphere	0.118	0.732	0.001	1.914	0.17	0.021	0.316	0.575	0.003	Age, Site
rel_delta_right_hemisphere	Relative	PLA	delta right hemisphere	5.178	0.025	0.054	0.708	0.402	0.008	1.01	0.318	0.011	Age, Site
log_delta_right_hemisphere	Other	PLA	log delta right hemisphere	0.224	0.637	0.002	0.856	0.357	0.009	2.032	0.157	0.022	Age, Site
abs_theta_right_hemisphere	Absolute	PLA	theta right hemisphere	0.046	0.831	0.001	1.806	0.182	0.019	0.857	0.357	0.009	Age, Site
rel_theta_right_hemisphere	Relative	PLA	theta right hemisphere	7.048	0.009	0.072	0.564	0.455	0.006	1.459	0.23	0.016	Age, Site
log_theta_right_hemisphere	Other	PLA	log theta right hemisphere	0.324	0.57	0.004	0.754	0.388	0.008	2.147	0.146	0.023	Age, Site
abs_alpha_right_hemisphere	Absolute	PLA	alpha right hemisphere	0.001	0.978	0	1.409	0.238	0.015	1.996	0.161	0.021	Age, Site
rel_alpha_right_hemisphere	Relative	PLA	alpha right hemisphere	8.394	0.005	0.084	0.345	0.558	0.004	2.278	0.135	0.024	Age, Site
log_alpha_right_hemisphere	Other	PLA	log alpha right hemisphere	0.349	0.556	0.004	0.551	0.46	0.006	2.312	0.132	0.025	Age, Site
abs_beta_right_hemisphere	Absolute	PLA	beta right hemisphere	0.434	0.512	0.005	0.874	0.352	0.01	1.936	0.168	0.021	Age, Site
rel_beta_right_hemisphere	Relative	PLA	beta right hemisphere	2.618	0.109	0.028	0.04	0.843	0	0.548	0.461	0.006	Age, Site
log_beta_right_hemisphere	Other	PLA	log beta right hemisphere	0.472	0.494	0.005	0.217	0.643	0.002	0.976	0.326	0.011	Age, Site
abs_gamma_l_right_hemisphere	Absolute	PLA	gamma l right hemisphere	2.875	0.093	0.031	0.109	0.743	0.001	0.045	0.832	0	Age, Site
rel_gamma_l_right_hemisphere	Relative	PLA	gamma l right hemisphere	6.532	0.012	0.067	0.851	0.359	0.009	0.436	0.511	0.005	Age, Site
log_gamma_l_right_hemisphere	Other	PLA	log gamma l right hemisphere	4.686	0.033	0.049	0.054	0.816	0.001	0.009	0.923	0	Age, Site
abs_gamma_h_right_hemisphere	Absolute	PLA	gamma h right hemisphere	1.496	0.224	0.016	0.031	0.86	0	1.037	0.311	0.011	Age, Site
rel_gamma_h_right_hemisphere	Relative	PLA	gamma h right hemisphere	0.021	0.886	0	0.461	0.499	0.005	2.564	0.113	0.027	Age, Site
log_gamma_h_right_hemisphere	Other	PLA	log gamma h right hemisphere	1.025	0.314	0.011	0.919	0.34	0.01	0.03	0.863	0	Age, Site
abs_delta_left_hemisphere	Absolute	PLA	delta left hemisphere	0.838	0.362	0.009	0.527	0.47	0.006	0.48	0.49	0.005	Age, Site
rel_delta_left_hemisphere	Relative	PLA	delta left hemisphere	5.556	0.021	0.058	0.392	0.533	0.004	2.03	0.158	0.022	Age, Site
log_delta_left_hemisphere	Other	PLA	log delta left hemisphere	0.712	0.401	0.008	0.264	0.608	0.003	4.002	0.048	0.042	Age, Site
abs_theta_left_hemisphere	Absolute	PLA	theta left hemisphere	0.832	0.364	0.009	0.504	0.48	0.006	0.549	0.461	0.006	Age, Site
rel_theta_left_hemisphere	Relative	PLA	theta left hemisphere	7.449	0.008	0.076	0.323	0.571	0.004	2.267	0.136	0.024	Age, Site
log_theta_left_hemisphere	Other	PLA	log theta left hemisphere	0.854	0.358	0.009	0.199	0.656	0.002	4.027	0.048	0.042	Age, Site
abs_alpha_left_hemisphere	Absolute	PLA	alpha left hemisphere	0.776	0.381	0.008	0.504	0.48	0.006	0.628	0.43	0.007	Age, Site
rel_alpha_left_hemisphere	Relative	PLA	alpha left hemisphere	9.167	0.003	0.092	0.286	0.594	0.003	2.696	0.104	0.029	Age, Site
log_alpha_left_hemisphere	Other	PLA	log alpha left hemisphere	0.86	0.356	0.009	0.121	0.729	0.001	3.98	0.049	0.042	Age, Site
abs_beta_left_hemisphere	Absolute	PLA	beta left hemisphere	0.251	0.617	0.003	0.523	0.472	0.006	0.482	0.489	0.005	Age, Site
rel_beta_left_hemisphere	Relative	PLA	beta left hemisphere	2.467	0.12	0.026	0.039	0.844	0	0.38	0.539	0.004	Age, Site
log_beta_left_hemisphere	Other	PLA	log beta left hemisphere	0.129	0.721	0.001	0.009	0.924	0	1.856	0.177	0.02	Age, Site
abs_gamma_l_left_hemisphere	Absolute	PLA	gamma l left hemisphere	1.513	0.222	0.016	0.336	0.564	0.004	0.003	0.96	0	Age, Site
rel_gamma_l_left_hemisphere	Relative	PLA	gamma l left hemisphere	6.522	0.012	0.067	0.584	0.447	0.006	0.532	0.468	0.006	Age, Site
log_gamma_l_left_hemisphere	Other	PLA	log gamma l left hemisphere	3.917	0.051	0.041	0.171	0.68	0.002	0.073	0.788	0.001	Age, Site
abs_gamma_h_left_hemisphere	Absolute	PLA	gamma h left hemisphere	0.29	0.592	0.003	0.299	0.586	0.003	0.628	0.43	0.007	Age, Site
rel_gamma_h_left_hemisphere	Relative	PLA	gamma h left hemisphere	0.001	0.97	0	0.5	0.481	0.005	2.232	0.139	0.024	Age, Site
log_gamma_h_left_hemisphere	Other	PLA	log gamma h left hemisphere	0.407	0.525	0.004	0.36	0.55	0.004	0.04	0.842	0	Age, Site
asym_inter_delta	Other	PLA	asym inter delta	0.239	0.626	0.003	0.059	0.808	0.001	0.802	0.373	0.009	Age, Site
asym_rc_l_delta	Other	PLA	asym rc l delta	0	0.988	0	0.001	0.972	0	0.893	0.347	0.01	Age, Site
asym_rc_r_delta	Other	PLA	asym rc r delta	0.966	0.328	0.011	0.94	0.335	0.01	0.447	0.505	0.005	Age, Site
asym_ml_l_delta	Other	PLA	asym ml l delta	4.045	0.047	0.043	0.003	0.959	0	2.828	0.096	0.03	Age, Site
asym_ml_r_delta	Other	PLA	asym ml r delta	1.771	0.187	0.019	0.534	0.467	0.006	0.011	0.916	0	Age, Site
asym_inter_theta	Other	PLA	asym inter theta	0.25	0.619	0.003	0.04	0.842	0	0.879	0.351	0.01	Age, Site
asym_rc_l_theta	Other	PLA	asym rc l theta	0.005	0.944	0	0.053	0.819	0.001	0.747	0.39	0.008	Age, Site
asym_rc_r_theta	Other	PLA	asym rc r theta	1.247	0.267	0.014	0.799	0.374	0.009	0.442	0.508	0.005	Age, Site
asym_ml_l_theta	Other	PLA	asym ml l theta	4.316	0.041	0.045	0.008	0.929	0	2.986	0.087	0.032	Age, Site
asym_ml_r_theta	Other	PLA	asym ml r theta	2.099	0.151	0.023	0.794	0.375	0.009	0.005	0.943	0	Age, Site
asym_inter_alpha	Other	PLA	asym inter alpha	0.257	0.613	0.003	0.036	0.849	0	1.079	0.302	0.012	Age, Site
asym_rc_l_alpha	Other	PLA	asym rc l alpha	0.09	0.765	0.001	0.333	0.565	0.004	0.637	0.427	0.007	Age, Site
asym_rc_r_alpha	Other	PLA	asym rc r alpha	1.921	0.169	0.021	0.556	0.458	0.006	0.362	0.549	0.004	Age, Site
asym_ml_l_alpha	Other	PLA	asym ml l alpha	4.663	0.033	0.049	0.051	0.823	0.001	3.165	0.079	0.034	Age, Site
asym_ml_r_alpha	Other	PLA	asym ml r alpha	2.521	0.116	0.027	1.504	0.223	0.016	0.117	0.733	0.001	Age, Site
asym_inter_beta	Other	PLA	asym inter beta	0.015	0.903	0	0.261	0.611	0.003	0.674	0.414	0.007	Age, Site
asym_rc_l_beta	Other	PLA	asym rc l beta	0.792	0.376	0.009	0.96	0.33	0.01	0.759	0.386	0.008	Age, Site
asym_rc_r_beta	Other	PLA	asym rc r beta	5.889	0.017	0.061	0.159	0.691	0.002	0.319	0.573	0.003	Age, Site
asym_ml_l_beta	Other	PLA	asym ml l beta	2.023	0.158	0.022	0	0.983	0	0.834	0.363	0.009	Age, Site
asym_ml_r_beta	Other	PLA	asym ml r beta	0.72	0.398	0.008	4.099	0.046	0.043	0.026	0.872	0	Age, Site
asym_inter_gamma_l	Other	PLA	asym inter gamma l	0.327	0.569	0.004	0.142	0.708	0.002	0.019	0.892	0	Age, Site
asym_rc_l_gamma_l	Other	PLA	asym rc l gamma l	2.385	0.126	0.026	1.848	0.177	0.02	0.475	0.492	0.005	Age, Site
asym_rc_r_gamma_l	Other	PLA	asym rc r gamma l	7.999	0.006	0.081	0.281	0.597	0.003	2.277	0.135	0.024	Age, Site
asym_ml_l_gamma_l	Other	PLA	asym ml l gamma l	1.005	0.319	0.011	0.278	0.599	0.003	0.089	0.766	0.001	Age, Site
asym_ml_r_gamma_l	Other	PLA	asym ml r gamma l	3.126	0.08	0.033	0.14	0.709	0.002	1.294	0.258	0.014	Age, Site
asym_inter_gamma_h	Other	PLA	asym inter gamma h	1.605	0.208	0.017	0.014	0.907	0	0.639	0.426	0.007	Age, Site
asym_rc_l_gamma_h	Other	PLA	asym rc l gamma h	4.185	0.044	0.044	4.215	0.043	0.044	3.512	0.064	0.037	Age, Site
asym_rc_r_gamma_h	Other	PLA	asym rc r gamma h	15.332	0	0.144	0.033	0.855	0	5.798	0.018	0.06	Age, Site
asym_ml_l_gamma_h	Other	PLA	asym ml l gamma h	3.842	0.053	0.041	0.573	0.451	0.006	1.381	0.243	0.015	Age, Site
asym_ml_r_gamma_h	Other	PLA	asym ml r gamma h	1.935	0.168	0.021	0.06	0.806	0.001	1.394	0.241	0.015	Age, Site
mse_fine_right_frontal	MSE	PLA	fine right frontal	1.471	0.228	0.016	0.461	0.499	0.005	0.208	0.649	0.002	Age, Site
mse_mid_right_frontal	MSE	PLA	mid right frontal	3.281	0.073	0.035	0.361	0.549	0.004	2.489	0.118	0.027	Age, Site
mse_coarse_right_frontal	MSE	PLA	coarse right frontal	8.599	0.004	0.086	0	0.997	0	2.979	0.088	0.032	Age, Site
mse_fine_left_frontal	MSE	PLA	fine left frontal	0.577	0.45	0.006	0.323	0.571	0.004	0.014	0.906	0	Age, Site
mse_mid_left_frontal	MSE	PLA	mid left frontal	5.301	0.024	0.055	0.49	0.486	0.005	3.357	0.07	0.036	Age, Site
mse_coarse_left_frontal	MSE	PLA	coarse left frontal	13.142	0	0.126	0.054	0.816	0.001	4.409	0.039	0.046	Age, Site
mse_fine_right_centroparietal	MSE	PLA	fine right centroparietal	4.523	0.036	0.047	0.237	0.628	0.003	0.874	0.352	0.01	Age, Site
mse_mid_right_centroparietal	MSE	PLA	mid right centroparietal	0.939	0.335	0.01	0.002	0.962	0	1.721	0.193	0.019	Age, Site
mse_coarse_right_centroparietal	MSE	PLA	coarse right centroparietal	5.932	0.017	0.061	0.793	0.376	0.009	2.544	0.114	0.027	Age, Site
mse_fine_left_centroparietal	MSE	PLA	fine left centroparietal	3.077	0.083	0.033	0.001	0.972	0	0.063	0.803	0.001	Age, Site
mse_mid_left_centroparietal	MSE	PLA	mid left centroparietal	0.905	0.344	0.01	0.069	0.793	0.001	4.139	0.045	0.044	Age, Site
mse_coarse_left_centroparietal	MSE	PLA	coarse left centroparietal	7.294	0.008	0.074	0.746	0.39	0.008	5.801	0.018	0.06	Age, Site
mse_fine_right_occipito_par	MSE	PLA	fine right occipito par	4.399	0.039	0.046	1.406	0.239	0.015	0.03	0.862	0	Age, Site
mse_mid_right_occipito_par	MSE	PLA	mid right occipito par	0.228	0.634	0.002	0.118	0.732	0.001	1.398	0.24	0.015	Age, Site
mse_coarse_right_occipito_par	MSE	PLA	coarse right occipito par	0.917	0.341	0.01	1.112	0.294	0.012	0.297	0.587	0.003	Age, Site
mse_fine_left_occipito_par	MSE	PLA	fine left occipito par	1.095	0.298	0.012	0.134	0.715	0.001	0.195	0.66	0.002	Age, Site
mse_mid_left_occipito_par	MSE	PLA	mid left occipito par	0.386	0.536	0.004	0.029	0.866	0	1.855	0.177	0.02	Age, Site
mse_coarse_left_occipito_par	MSE	PLA	coarse left occipito par	4.37	0.039	0.046	1.017	0.316	0.011	1.388	0.242	0.015	Age, Site
mse_fine_frontal	MSE	PLA	fine frontal	0.499	0.482	0.005	0.854	0.358	0.009	0.005	0.944	0	Age, Site
mse_mid_frontal	MSE	PLA	mid frontal	5.786	0.018	0.06	1.051	0.308	0.011	4.164	0.044	0.044	Age, Site
mse_coarse_frontal	MSE	PLA	coarse frontal	13.725	0	0.131	0.001	0.976	0	5.202	0.025	0.054	Age, Site
mse_fine_occipital	MSE	PLA	fine occipital	2.108	0.15	0.023	0.82	0.368	0.009	0.001	0.971	0	Age, Site
mse_mid_occipital	MSE	PLA	mid occipital	0.058	0.81	0.001	0.014	0.907	0	1.263	0.264	0.014	Age, Site
mse_coarse_occipital	MSE	PLA	coarse occipital	3.339	0.071	0.035	1.015	0.316	0.011	0.342	0.56	0.004	Age, Site
mse_fine_central	MSE	PLA	fine central	4.629	0.034	0.048	0.633	0.428	0.007	0.021	0.885	0	Age, Site
mse_mid_central	MSE	PLA	mid central	0.805	0.372	0.009	0.601	0.44	0.007	5.677	0.019	0.059	Age, Site
mse_coarse_central	MSE	PLA	coarse central	7.211	0.009	0.073	0.424	0.517	0.005	5.339	0.023	0.055	Age, Site
mse_fine_left_lateral	MSE	PLA	fine left lateral	3.223	0.076	0.034	0.001	0.98	0	0.804	0.372	0.009	Age, Site
mse_mid_left_lateral	MSE	PLA	mid left lateral	0.057	0.812	0.001	0.069	0.793	0.001	0.685	0.41	0.007	Age, Site
mse_coarse_left_lateral	MSE	PLA	coarse left lateral	3.933	0.05	0.041	0.897	0.346	0.01	2.493	0.118	0.027	Age, Site
mse_fine_right_lateral	MSE	PLA	fine right lateral	1.821	0.181	0.02	0.005	0.943	0	0.129	0.72	0.001	Age, Site
mse_mid_right_lateral	MSE	PLA	mid right lateral	0.07	0.793	0.001	0.624	0.432	0.007	1.465	0.229	0.016	Age, Site
mse_coarse_right_lateral	MSE	PLA	coarse right lateral	2.745	0.101	0.029	1.79	0.184	0.019	2.001	0.161	0.022	Age, Site
mse_fine_right_hemisphere	MSE	PLA	fine right hemisphere	3.673	0.058	0.039	0.51	0.477	0.006	0.215	0.644	0.002	Age, Site
mse_mid_right_hemisphere	MSE	PLA	mid right hemisphere	0.931	0.337	0.01	0.063	0.803	0.001	2.73	0.102	0.029	Age, Site
mse_coarse_right_hemisphere	MSE	PLA	coarse right hemisphere	6.163	0.015	0.063	0.517	0.474	0.006	2.631	0.108	0.028	Age, Site
mse_fine_left_hemisphere	MSE	PLA	fine left hemisphere	1.879	0.174	0.02	0.139	0.71	0.002	0.092	0.763	0.001	Age, Site
mse_mid_left_hemisphere	MSE	PLA	mid left hemisphere	1.921	0.169	0.021	0.022	0.881	0	3.549	0.063	0.038	Age, Site
mse_coarse_left_hemisphere	MSE	PLA	coarse left hemisphere	9.44	0.003	0.094	0.563	0.455	0.006	4.517	0.036	0.047	Age, Site
mse_fine_global	MSE	PLA	fine global	3.02	0.086	0.032	0.336	0.564	0.004	0.108	0.743	0.001	Age, Site
mse_mid_global	MSE	PLA	mid global	1.401	0.24	0.015	0.078	0.781	0.001	3.641	0.06	0.038	Age, Site
mse_coarse_global	MSE	PLA	coarse global	8.13	0.005	0.082	0.558	0.457	0.006	3.942	0.05	0.042	Age, Site
ispc_theta_right_frontal	ISPC	PLA	theta right frontal	1.228	0.271	0.013	0.009	0.925	0	0.767	0.383	0.008	Age, Site
ispc_alpha_right_frontal	ISPC	PLA	alpha right frontal	2.394	0.125	0.026	0.001	0.982	0	1.137	0.289	0.012	Age, Site
ispc_theta_left_frontal	ISPC	PLA	theta left frontal	2.314	0.132	0.025	0.288	0.593	0.003	1.006	0.319	0.011	Age, Site
ispc_alpha_left_frontal	ISPC	PLA	alpha left frontal	5.703	0.019	0.059	0.358	0.551	0.004	1.809	0.182	0.019	Age, Site
ispc_theta_right_centroparietal	ISPC	PLA	theta right centroparietal	5.036	0.027	0.052	0.437	0.51	0.005	5.66	0.019	0.059	Age, Site
[truncated: 694 more rows]

## Sheet: S4_TFCE
Supplementary Table 4. TFCE-Derived Mean Differences, Cluster-Enhanced Statistics, and p-Values for All EEG Metrics Across All Contrasts
[truncated: 215,041+ more rows]

[truncated: 1 more sheets: S5_ICC]
