# Supplementary material for: Neurophysiological Correlates of Neuroanatomical Dimensions in Major Depressive Disorder: Electroencephalographic Markers of Brain Function and Treatment Outcome
Source: Biol Psychiatry Glob Open Sci. 2026 May 7;6(5):100750. doi: 10.1016/j.bpsgos.2026.100750 (PMC13392939; doi:10.1016/j.bpsgos.2026.100750)
Supplement: Key Resources Table [file mmc3.xlsx]

## Sheet: Key Resources Table
Resource Type	Specific Reagent or Resource	Source or Reference	Identifiers	Additional Information
Deposited Data; Public Database	CAN-BIND resting-state EEG dataset	Canadian Biomarker Integration Network in Depression; Lam et al., 2016	https://canbind.ca	Data access via consortium application
Deposited Data; Public Database	EMBARC resting-state EEG dataset	Trivedi et al., 2016	ClinicalTrials.gov: NCT01407094	Baseline EEG collected prior to treatment
Deposited Data; Public Database	COORDINATE-MDD MRI-derived neuroanatomical dimensions (D1/D2)	Fu et al., 2024, Nature Mental Health	https://doi.org/10.1038/s44220-023-00187-w	HYDRA-derived dimension labels reused without re-estimation
Software; Algorithm	MATLAB	MathWorks	RRID: SCR_001622	Version R2024b
Software; Algorithm	ept_TFCE MATLAB toolbox	Mensen & Khatami, 2013	https://github.com/Mensen/ept_TFCE-matlab	Used for TFCE permutation inference (5,000 permutations)
Software; Algorithm	Sheffield Autism Biomarkers EEG toolbox (adapted)	Dede et al., 2025	N/A	Custom MATLAB scripts adapted for resting-state EEG feature extraction
Software; Algorithm	HYDRA semi-supervised clustering algorithm	Davatzikos Lab; Fu et al., 2024	N/A	Used in prior MRI study to derive D1/D2 dimensions
Other	EEG preprocessing and harmonisation pipeline	This study	N/A	Custom MATLAB pipeline harmonised across CAN-BIND and EMBARC cohorts
